# Supplementary material for: Genome‐wide association study of tuberculosis in the western Chinese Han and Tibetan population
Source: MedComm (2020). 2023 Mar 29;4(2):e250. doi: 10.1002/mco2.250 (PMC10050958; doi:10.1002/mco2.250)
Supplement: Supplementary file 2 — Supporting information [file MCO2-4-e250-s003.xlsx]

## Sheet: Data S1A
Data S1A. SNPs with P < 1 × 10−5 tested by the dominant model in the Chinese Han population
Chr	SNP	Position	Effect allele	OR	95% CI	SE	P
2	rs7607919	2076520	A	2.051	1.566-2.686	0.1376	1.775e-07
2	rs76840858	2082664	C	2.039	1.557-2.671	0.1377	2.303e-07
2	rs76688230	2090469	T	2.038	1.556-2.669	0.1377	2.356e-07
2	rs74973125	2086567	A	2.028	1.548-2.657	0.1379	2.932e-07
2	rs76123245	2086720	T	2.028	1.548-2.657	0.1379	2.932e-07
2	rs142466632	2067549	A	2.026	1.546-2.655	0.1379	3.032e-07
2	rs75609205	2159804	A	1.998	1.529-2.613	0.1368	4.144e-07
2	rs77784026	2061411	A	1.951	1.499-2.540	0.1345	6.705e-07
2	rs73911366	2115283	T	1.982	1.507-2.605	0.1396	9.61e-07
2	rs73913052	2058880	C	1.913	1.472-2.487	0.1337	1.224e-06
2	rs78980377	2115581	T	1.922	1.460-2.531	0.1403	3.188e-06
2	rs12619233	2029997	A	1.843	1.410-2.409	0.1368	7.828e-06
2	rs191940547	22947152	G	4.054	2.278-7.214	0.2941	1.935e-06
2	rs6723483	76837402	C	1.589	1.294-1.950	0.1045	9.442e-06
2	rs7582080	76839833	G	1.585	1.292-1.943	0.104	9.615e-06
2	rs908993	76840745	T	1.584	1.292-1.942	0.104	9.76e-06
2	rs6754601	76841245	T	1.584	1.292-1.942	0.104	9.76e-06
7	rs4143615	115800963	T	1.441	1.235-1.681	0.07856	3.304e-06
7	rs77162801	115767456	T	1.43	1.228-1.665	0.07753	3.967e-06
7	rs10500058	115788129	A	1.419	1.219-1.651	0.07724	5.958e-06
7	rs2178166	115968690	C	1.457	1.238-1.714	0.08309	5.975e-06
7	rs4730732	115968948	C	1.456	1.237-1.713	0.08309	6.176e-06
8	rs146050799	95307788	T	1.742	1.369-2.217	0.123	6.432e-06
9	rs10959019	10284912	C	1.42	1.217-1.656	0.07856	8.117e-06
13	rs77768762	91937164	A	1.622	1.312-2.006	0.1083	7.963e-06
13	rs9523307	91988556	C	0.6658	0.559-0.793	0.08889	4.724e-06
13	rs976547	91984340	A	0.6737	0.567-0.801	0.08838	7.874e-06
13	rs9515912	91985502	A	0.6745	0.567-0.802	0.08838	8.337e-06
13	rs1330063	91983331	C	0.674	0.567-0.802	0.08854	8.345e-06
13	rs9523304	91983910	G	0.6746	0.567-0.803	0.08863	8.917e-06
13	rs1572320	102064396	A	1.454	1.241-1.705	0.08105	3.81e-06
13	rs7324183	102064597	C	1.453	1.239-1.703	0.08109	4.158e-06
13	rs4772380	102057214	C	1.442	1.231-1.689	0.08067	5.599e-06
13	rs1572591	102060076	C	1.437	1.227-1.684	0.08072	6.945e-06
13	rs9513901	102091147	C	1.427	1.219-1.669	0.08008	9.104e-06
13	rs9518407	102086687	T	1.425	1.219-1.667	0.07989	9.228e-06
15	rs62045225	56271008	C	1.495	1.255-1.780	0.08903	6.313e-06
18	rs62094793	21402075	G	2.187	1.570-3.047	0.1692	3.733e-06
18	rs12458273	21371052	T	2.118	1.526-2.941	0.1674	7.302e-06
20	rs200331599	35634297	T	0.1025	0.047-0.226	0.4032	1.603e-08
The chromosomal positions are based on NCBI Build 37. Chr: chromosome; OR: odds ratio; CI: confidence interval; SE: standard error. The result was adjusted by eight significant principal components, age, and sex.

## Sheet: Data S1B
Data S1B. SNPs with P < 1 × 10−5 tested by the recessive model in the Chinese Han population
Chr	SNP	Position	Effect allele	OR	95% CI	SE	P
3	rs752923	136792237	C	3.544	2.054-6.115	0.2783	5.441e-06
3	rs79230837	136788190	C	3.531	2.047-6.092	0.2782	5.778e-06
3	rs73864685	136786069	C	3.376	1.976-5.771	0.2735	8.596e-06
3	rs59238900	136786221	C	3.375	1.975-5.767	0.2734	8.67e-06
3	rs73864674	136780920	A	3.36	1.963-5.750	0.2741	9.813e-06
13	rs1428	92006770	C	1.49	1.253-1.772	0.08828	6.266e-06
13	rs7324173	91989170	C	1.491	1.253-1.773	0.08854	6.46e-06
13	rs9523313	92020042	G	1.49	1.253-1.773	0.08851	6.552e-06
13	rs4773624	92019729	G	1.484	1.247-1.765	0.08857	8.346e-06
17	rs56167424	13815110	G	1.92	1.467-2.513	0.1373	2.002e-06
18	rs12717067	65209837	T	1.65	1.335-2.038	0.1078	3.435e-06
18	rs8095562	65210224	C	1.645	1.332-2.032	0.1077	3.775e-06
18	rs9953551	65210775	G	1.638	1.327-2.022	0.1075	4.478e-06
The chromosomal positions are based on NCBI Build 37. Chr: chromosome; OR: odds ratio; CI: confidence interval; SE: standard error. The result was adjusted by eight significant principal components, age, and sex.

## Sheet: Data S1C
Data S1C. SNPs with P < 1 × 10−5 tested by the dominant model in the Chinese Tibetan population
Chr	SNP	Position	Effect allele	OR	95% CI	SE	P
2	rs6544900	46752101	A	4.058	2.195-7.500	0.3134	7.867e-06
2	rs734529	165027707	T	8.75	3.538-21.640	0.462	2.671e-06
2	rs2034256	165026230	T	8.463	3.463-20.680	0.4559	2.809e-06
2	rs6738278	165026936	T	8.463	3.463-20.680	0.4559	2.809e-06
2	rs6432781	165028592	G	8.463	3.463-20.680	0.4559	2.809e-06
2	rs7606186	165028618	A	8.463	3.463-20.680	0.4559	2.809e-06
2	rs6432782	165029043	C	8.463	3.463-20.680	0.4559	2.809e-06
2	rs72875856	165029474	T	8.463	3.463-20.680	0.4559	2.809e-06
2	rs72875857	165029546	A	8.463	3.463-20.680	0.4559	2.809e-06
2	rs1838830	165030119	T	8.463	3.463-20.680	0.4559	2.809e-06
2	rs1838831	165030132	C	8.463	3.463-20.680	0.4559	2.809e-06
2	rs12468763	165030467	A	8.463	3.463-20.680	0.4559	2.809e-06
2	rs2084188	165031054	G	8.463	3.463-20.680	0.4559	2.809e-06
2	rs2084189	165031141	T	8.463	3.463-20.680	0.4559	2.809e-06
2	rs7587276	165032389	A	8.463	3.463-20.680	0.4559	2.809e-06
2	rs7587099	165032419	T	8.463	3.463-20.680	0.4559	2.809e-06
2	rs7587194	165032472	A	8.463	3.463-20.680	0.4559	2.809e-06
2	rs12470215	165032924	G	8.463	3.463-20.680	0.4559	2.809e-06
2	rs72875870	165033006	A	8.463	3.463-20.680	0.4559	2.809e-06
2	rs34295647	165035044	C	8.463	3.463-20.680	0.4559	2.809e-06
2	rs12468233	165035145	A	8.463	3.463-20.680	0.4559	2.809e-06
2	rs12469350	165035861	A	8.463	3.463-20.680	0.4559	2.809e-06
2	rs1446466	165035887	T	8.463	3.463-20.680	0.4559	2.809e-06
2	rs17352150	165036412	A	8.463	3.463-20.680	0.4559	2.809e-06
2	rs72875889	165036531	A	8.463	3.463-20.680	0.4559	2.809e-06
2	rs6757401	165036762	A	8.463	3.463-20.680	0.4559	2.809e-06
2	rs6715136	165036779	C	8.463	3.463-20.680	0.4559	2.809e-06
2	rs12470648	165037295	T	8.463	3.463-20.680	0.4559	2.809e-06
2	rs12470726	165037553	T	8.463	3.463-20.680	0.4559	2.809e-06
2	rs72875896	165039607	G	8.463	3.463-20.680	0.4559	2.809e-06
2	rs1439218	165040140	A	8.463	3.463-20.680	0.4559	2.809e-06
2	rs17436698	165041174	C	8.463	3.463-20.680	0.4559	2.809e-06
2	rs1823113	165031246	A	8.45	3.455-20.660	0.4562	2.899e-06
2	rs12468143	165034745	A	8.377	3.428-20.470	0.4559	3.127e-06
2	rs12465906	165032962	T	8.159	3.360-19.810	0.4527	3.53e-06
2	rs2084191	165031318	G	9.111	3.547-23.400	0.4813	4.418e-06
2	rs12468111	165034645	A	8.078	3.274-19.930	0.4607	5.776e-06
2	rs17436622	165035609	G	8.078	3.274-19.930	0.4607	5.776e-06
2	rs72875887	165036513	T	8.078	3.274-19.930	0.4607	5.776e-06
2	rs115734710	165030671	A	8.022	3.254-19.780	0.4604	6.104e-06
2	rs2084190	165031317	T	8.673	3.341-22.520	0.4867	9.072e-06
8	rs7012625	3717935	A	3.218	1.944-5.327	0.2571	5.451e-06
8	rs2975367	3719161	G	3.282	1.961-5.492	0.2628	6.13e-06
8	rs2930352	3717850	G	3.3	1.966-5.540	0.2643	6.235e-06
8	rs2930355	3711034	C	3.146	1.909-5.186	0.255	6.943e-06
18	rs11081634	76389025	T	3.542	2.029-6.183	0.2843	8.616e-06
18	rs4799178	76387613	G	3.536	2.022-6.184	0.2852	9.498e-06
18	rs11663158	76389596	C	3.512	2.014-6.125	0.2838	9.543e-06
The chromosomal positions are based on NCBI Build 37. Chr: chromosome; OR: odds ratio; CI: confidence interval; SE: standard error. The result was adjusted by five significant principal components, age, and sex.

## Sheet: Data S1D
Data S1D. SNPs with P < 1 × 10−5 tested by the recessive model in the Chinese Tibetan population
Chr	SNP	Position	Effect allele	OR	95% CI	SE	P
8	rs16896685	99155532	A	0.09084	0.033-0.253	0.523	4.507e-06
The chromosomal positions are based on NCBI Build 37. Chr: chromosome; OR: odds ratio; CI: confidence interval; SE: standard error. The result was adjusted by five significant principal components, age, and sex.
