# Supplementary material for: Genome‐wide association study of tuberculosis in the western Chinese Han and Tibetan population
Source: MedComm (2020). 2023 Mar 29;4(2):e250. doi: 10.1002/mco2.250 (PMC10050958; doi:10.1002/mco2.250)
Supplement: Supplementary file 3 — Supporting information [file MCO2-4-e250-s005.xlsx]

## Sheet: Data S2A
Data S2A. SNPs with P < 1 × 10−5 in the stratification analysis of age < 45 years in the Chinese Han population
Chr	SNP	Position	Effect allele	OR	95% CI	SE	P	P_Conditioned
2	rs7607919	2076520	A	2.109	1.547-2.873	0.1579	2.292e-06	NA
2	rs75609205	2159804	A	2.103	1.543-2.865	0.1578	2.486e-06	0.393
2	rs76840858	2082664	C	2.096	1.538-2.857	0.158	2.837e-06	NA
2	rs76688230	2090469	T	2.095	1.537-2.855	0.158	2.88e-06	NA
2	rs74973125	2086567	A	2.08	1.525-2.837	0.1584	3.784e-06	0.9693
2	rs76123245	2086720	T	2.08	1.525-2.837	0.1584	3.784e-06	0.9693
2	rs142466632	2067549	A	2.078	1.524-2.835	0.1584	3.873e-06	0.9693
2	rs77784026	2061411	A	2.012	1.485-2.726	0.1549	6.375e-06	0.9693
5	rs17426347	145370681	A	0.7233	0.627-0.835	0.07306	9.255e-06	NA
6	rs111875628	32583813	A	1.428	1.232-1.655	0.07543	2.329e-06	NA
6	rs113862168	32586908	G	0.6776	0.571-0.804	0.08723	8.138e-06	0.0138
7	rs1526554	11741736	C	1.363	1.192-1.559	0.06856	6.227e-06	NA
8	rs146050799	95307788	T	2.041	1.515-2.750	0.1521	2.714e-06	NA
13	rs9523307	91988556	T	1.35	1.183-1.539	0.06709	7.836e-06	NA
13	rs932910	91996702	T	1.339	1.177-1.524	0.06602	9.717e-06	0.04986
14	rs28579831	104622780	G	1.501	1.260-1.788	0.08919	5.246e-06	NA
16	rs6419439	86127887	G	1.381	1.201-1.588	0.07142	6.184e-06	NA
16	rs4843906	86127213	G	1.38	1.199-1.588	0.07175	7.261e-06	0.1671
16	rs7198119	86128154	G	1.378	1.196-1.586	0.07191	8.404e-06	NA
16	rs7193329	86128105	C	1.376	1.195-1.584	0.07191	9.032e-06	NA
16	rs4843345	86128583	G	1.376	1.194-1.586	0.07227	9.923e-06	NA
18	rs75764086	33576352	A	2.321	1.640-3.284	0.1771	1.992e-06	NA
20	rs117370390	50063883	C	1.576	1.296-1.917	0.09985	5.157e-06	NA
20	rs12479942	50077934	T	1.59	1.302-1.942	0.1019	5.256e-06	0.8339
20	rs78034097	50064247	A	1.569	1.291-1.908	0.09969	6.168e-06	NA
20	rs6013189	50066333	G	1.562	1.284-1.900	0.1	8.284e-06	NA
21	rs2827935	24531104	G	0.708	0.612-0.820	0.0746	3.684e-06	NA
21	rs2827934	24531074	G	0.7091	0.613-0.821	0.07458	4.027e-06	NA
21	rs2827933	24530982	A	0.7098	0.613-0.822	0.07458	4.312e-06	NA
21	rs2827931	24529296	T	0.7119	0.615-0.824	0.07438	4.924e-06	NA
21	rs1506017	24529655	T	0.7119	0.615-0.824	0.07438	4.924e-06	NA
21	rs58636519	24526311	G	0.7126	0.616-0.824	0.07429	5.1e-06	NA
21	rs2827923	24526688	G	0.7132	0.617-0.825	0.07429	5.353e-06	NA
21	rs2827924	24527147	G	0.7132	0.617-0.825	0.07429	5.353e-06	NA
21	rs2827925	24527486	G	0.7132	0.617-0.825	0.07429	5.353e-06	NA
21	rs2827928	24528276	G	0.7134	0.617-0.825	0.07433	5.542e-06	NA
21	rs2827926	24527770	G	0.714	0.617-0.826	0.07433	5.85e-06	NA
21	rs1587971	24517237	G	0.715	0.618-0.827	0.07411	5.977e-06	NA
21	rs1587970	24517373	G	0.7134	0.616-0.826	0.07478	6.321e-06	0.6624
21	rs2827892	24512646	A	0.7136	0.616-0.826	0.07477	6.409e-06	0.98
21	rs2827919	24525580	A	0.7182	0.621-0.830	0.07405	7.832e-06	0.9805
21	rs2827901	24515519	A	0.7191	0.622-0.831	0.07398	8.283e-06	0.959
21	rs2827903	24515661	C	0.7191	0.622-0.831	0.07398	8.283e-06	0.6609
21	rs2827904	24515897	C	0.7191	0.622-0.831	0.07398	8.283e-06	0.6609
21	rs11908732	24516100	T	0.7191	0.622-0.831	0.07398	8.283e-06	0.6609
21	rs73330178	24518281	G	0.7191	0.622-0.831	0.07398	8.283e-06	0.6609
21	rs1395086	24518838	T	0.7191	0.622-0.831	0.07398	8.283e-06	0.6609
21	rs8127655	24520762	T	0.7191	0.622-0.831	0.07398	8.283e-06	0.6609
21	rs8128186	24520933	A	0.7191	0.622-0.831	0.07398	8.283e-06	0.6609
21	rs2827908	24520994	G	0.7191	0.622-0.831	0.07398	8.283e-06	0.6609
21	rs2827909	24521102	A	0.7191	0.622-0.831	0.07398	8.283e-06	0.6609
21	rs2827910	24521587	T	0.7191	0.622-0.831	0.07398	8.283e-06	0.6609
21	rs2827912	24521970	C	0.7191	0.622-0.831	0.07398	8.283e-06	0.6609
21	rs2827915	24522793	G	0.7191	0.622-0.831	0.07398	8.283e-06	0.6609
21	rs2827916	24523039	T	0.7191	0.622-0.831	0.07398	8.283e-06	0.6609
21	rs2827917	24523523	C	0.7191	0.622-0.831	0.07398	8.283e-06	0.6609
21	rs2827891	24512361	A	0.7192	0.622-0.831	0.07399	8.375e-06	0.6609
21	rs8130826	24524718	C	0.7193	0.622-0.832	0.07403	8.56e-06	0.6595
21	rs56097100	24511725	A	0.7198	0.623-0.832	0.07397	8.804e-06	0.959
21	rs2827889	24511943	G	0.7198	0.623-0.832	0.07397	8.804e-06	0.6599
21	rs1847895	24513507	C	0.7198	0.623-0.832	0.07397	8.804e-06	0.6599
21	rs1827848	24513546	C	0.7198	0.623-0.832	0.07397	8.804e-06	0.6599
21	rs2827899	24514478	C	0.7198	0.623-0.832	0.07397	8.804e-06	0.6599
21	rs2827900	24514803	C	0.7198	0.623-0.832	0.07397	8.804e-06	0.6599
21	rs2827913	24522123	G	0.7199	0.623-0.832	0.07398	8.889e-06	0.6599
21	rs2827893	24512806	G	0.7184	0.621-0.831	0.07454	9.139e-06	0.6587
21	rs11909523	24516499	T	0.721	0.624-0.834	0.07399	9.78e-06	0.3551
The chromosomal positions are based on NCBI Build 37. Chr: chromosome; OR: odds ratio; CI: confidence interval; SE: standard error. The result was tested by the additive model and adjusted by six significant principal components, age and sex. P_Conditioned was the P value for conditional analysis on the lead SNP in bold.

## Sheet: Data S2B
Data S2B. SNPs with P < 1 × 10−5 in the stratification analysis of age ≥ 45 years in the Chinese Han population
Chr	SNP	Position	Effect allele	OR	95% CI	SE	P	P_Conditioned
1	rs2603588	110790137	C	1.719	1.397-2.115	0.1057	2.956e-07	NA
1	rs814320	110790156	C	1.699	1.380-2.093	0.1063	6.106e-07	NA
1	rs2603587	110793533	A	1.682	1.371-2.064	0.1043	6.206e-07	0.8324
1	rs705293	110787576	G	1.674	1.364-2.053	0.1043	7.891e-07	0.8684
1	rs2224807	110794827	A	1.664	1.359-2.037	0.1032	8.108e-07	0.7952
1	rs814318	110788825	T	1.659	1.354-2.033	0.1038	1.072e-06	0.8707
1	rs705292	110787397	T	1.663	1.356-2.041	0.1044	1.09e-06	0.8729
1	rs814326	110785349	C	1.623	1.324-1.990	0.1039	3.184e-06	0.7557
1	rs814324	110784219	G	1.635	1.327-2.014	0.1065	3.92e-06	0.5196
1	rs860060	110786319	T	1.623	1.318-1.997	0.1059	4.908e-06	0.8089
7	rs819002	16771531	A	1.739	1.366-2.214	0.1231	6.987e-06	NA
7	rs706048	16772379	A	1.723	1.354-2.193	0.123	9.628e-06	NA
8	rs10102459	68580251	C	0.5894	0.467-0.744	0.1187	8.398e-06	NA
8	rs4501567	60568606	A	0.62	0.503-0.765	0.1073	8.397e-06	NA
11	rs12364824	7727706	G	0.5741	0.455-0.724	0.1185	2.802e-06	NA
The chromosomal positions are based on NCBI Build 37. Chr: chromosome; OR: odds ratio; CI: confidence interval; SE: standard error. The result was tested by the additive model and adjusted by ten significant principal components, age and sex. P_Conditioned was the P value for conditional analysis on the lead SNP in bold.

## Sheet: Data S2C
Data S2C. SNPs with P < 1 × 10−5 in the male subgroup of Chinese Han population
Chr	SNP	Position	Effect allele	OR	95% CI	SE	P	P_Conditioned
4	rs1713956	57923840	A	1.759	1.398-2.213	0.1172	1.469e-06	NA
4	rs1713955	57924256	G	1.759	1.398-2.213	0.1172	1.469e-06	NA
4	rs1713953	57924757	A	1.759	1.398-2.213	0.1172	1.469e-06	NA
4	rs6848820	57925312	A	1.759	1.398-2.213	0.1172	1.469e-06	NA
4	rs10031585	57922541	G	1.759	1.397-2.213	0.1173	1.489e-06	NA
4	rs1713960	57922699	A	1.752	1.392-2.203	0.1171	1.691e-06	NA
4	rs1713958	57923102	C	1.752	1.392-2.203	0.1171	1.691e-06	NA
4	rs1713954	57924358	C	1.752	1.392-2.203	0.1171	1.691e-06	NA
4	rs7698085	57926682	G	1.74	1.383-2.190	0.1172	2.252e-06	NA
4	rs1713959	57922990	T	1.73	1.377-2.175	0.1167	2.614e-06	NA
4	rs4561981	57922120	C	1.725	1.374-2.166	0.1162	2.672e-06	0.9729
4	rs7663219	57927690	C	1.735	1.378-2.184	0.1176	2.799e-06	NA
4	rs1277297	57927876	G	1.735	1.376-2.187	0.1181	3.087e-06	NA
4	rs7673762	57927078	T	1.817	1.398-2.361	0.1337	7.965e-06	0.4702
12	rs12309471	39581146	G	0.6986	0.600-0.813	0.07757	3.765e-06	NA
12	rs10747703	39588087	T	0.7055	0.607-0.821	0.07721	6.246e-06	NA
12	rs4768628	39581433	A	0.7092	0.610-0.825	0.07707	8.234e-06	NA
12	rs10783643	39585469	A	0.7086	0.609-0.825	0.07726	8.284e-06	NA
12	rs10450787	39586271	T	0.7101	0.610-0.827	0.07748	9.971e-06	NA
19	rs117316274	32993002	A	0.4284	0.298-0.616	0.1851	4.674e-06	NA
20	rs200331599	35634297	T	0.04851	0.014-0.169	0.6357	1.935e-06	NA
The chromosomal positions are based on NCBI Build 37. Chr: chromosome; OR: odds ratio; CI: confidence interval; SE: standard error. The result was tested by the additive model and adjusted by eight significant principal components and age. P_Conditioned was the P value for conditional analysis on the lead SNP in bold.

## Sheet: Data S2D
Data S2B. SNPs with P < 1 × 10−5 in the female subgroup of Chinese Han population
Chr	SNP	Position	Effect allele	OR	95% CI	SE	P	P_Conditioned
1	rs1778041	38790638	G	0.6543	0.547-0.783	0.09164	3.676e-06	NA
1	rs1778043	38791369	C	0.6558	0.548-0.785	0.09167	4.172e-06	NA
6	rs114401688	32666173	G	1.972	1.502-2.591	0.1392	1.056e-06	NA
6	rs9275319	32666295	G	1.972	1.502-2.591	0.1392	1.056e-06	NA
6	rs114495503	32654502	G	1.966	1.496-2.584	0.1395	1.256e-06	NA
6	rs116668013	32666054	A	1.94	1.475-2.551	0.1397	2.126e-06	NA
6	rs115749644	32627818	A	1.973	1.490-2.614	0.1434	2.141e-06	0.3874
6	rs3828786	32629259	C	2.039	1.517-2.742	0.151	2.363e-06	0.5464
6	rs9273489	32628189	G	1.959	1.480-2.593	0.143	2.568e-06	0.3866
6	rs56412559	32629403	T	2.045	1.514-2.764	0.1536	3.196e-06	0.5397
6	rs9273408	32627221	G	1.947	1.470-2.579	0.1434	3.397e-06	0.2634
6	rs34350244	32561465	T	1.975	1.481-2.635	0.147	3.637e-06	0.4178
6	rs35294087	32561466	G	1.975	1.481-2.635	0.147	3.637e-06	0.4178
6	rs9273401	32627129	G	2.032	1.504-2.744	0.1533	3.75e-06	0.9872
6	rs9273531	32628712	T	2.01	1.495-2.702	0.1511	3.827e-06	0.4921
6	rs7760841	32574868	T	1.973	1.477-2.634	0.1475	4.119e-06	0.5853
6	rs35653258	32568783	A	1.914	1.451-2.523	0.141	4.186e-06	0.5237
6	rs34117221	32568324	G	1.92	1.454-2.534	0.1417	4.206e-06	0.5607
6	rs17804379	32561928	A	1.94	1.462-2.574	0.1442	4.354e-06	0.4581
6	rs2760983	32565601	G	1.932	1.459-2.560	0.1434	4.367e-06	0.6245
6	rs34291045	32560385	T	1.927	1.456-2.549	0.1428	4.386e-06	0.5379
6	rs112930829	32561681	A	1.933	1.459-2.562	0.1437	4.466e-06	0.4637
6	rs113865110	32561638	T	1.901	1.444-2.503	0.1403	4.607e-06	0.4949
6	rs35472547	32560370	T	1.922	1.453-2.543	0.1428	4.76e-06	0.5396
6	rs34924558	32560446	T	1.922	1.453-2.543	0.1428	4.76e-06	0.5396
6	rs34496598	32560455	T	1.922	1.453-2.543	0.1428	4.76e-06	0.5396
6	rs34415150	32560477	G	1.922	1.453-2.543	0.1428	4.76e-06	0.5396
6	rs34212923	32560483	C	1.922	1.453-2.543	0.1428	4.76e-06	0.5396
6	rs687308	32567256	T	1.909	1.446-2.520	0.1416	4.955e-06	0.6464
6	rs112397540	32583027	C	1.901	1.442-2.506	0.1409	5.149e-06	0.8266
6	rs35858943	32559473	A	1.937	1.457-2.574	0.1453	5.382e-06	0.6113
6	rs35117964	32568146	G	1.898	1.439-2.502	0.141	5.536e-06	0.5795
6	rs34039593	32570311	G	1.895	1.438-2.498	0.1409	5.733e-06	0.5799
6	rs558721	32570573	T	1.895	1.438-2.498	0.1409	5.733e-06	0.5799
6	rs679242	32570958	T	1.895	1.438-2.498	0.1409	5.733e-06	0.5799
6	rs2647066	32571122	T	1.895	1.438-2.498	0.1409	5.733e-06	0.5799
6	rs7770010	32574896	A	1.958	1.465-2.618	0.1482	5.757e-06	0.5964
6	rs2647062	32570417	C	1.901	1.439-2.510	0.1419	5.969e-06	0.5749
6	rs35395738	32560209	C	1.902	1.439-2.513	0.1422	6.183e-06	0.5255
6	rs35464067	32559488	C	1.916	1.445-2.542	0.1441	6.327e-06	0.6307
6	rs36096565	32560025	G	1.899	1.437-2.509	0.1422	6.479e-06	0.5271
6	rs35917796	32560028	T	1.899	1.437-2.509	0.1422	6.479e-06	0.5271
6	rs35380574	32560051	T	1.899	1.437-2.509	0.1422	6.479e-06	0.5271
6	rs2760976	32560839	T	1.891	1.433-2.495	0.1414	6.596e-06	0.661
6	rs35074855	32561140	G	1.891	1.433-2.495	0.1414	6.596e-06	0.661
6	rs78002770	32561565	C	1.891	1.433-2.495	0.1414	6.596e-06	0.661
6	rs192602999	32583099	G	1.883	1.429-2.480	0.1406	6.729e-06	0.8423
6	rs114335056	32559191	G	1.885	1.430-2.484	0.1408	6.734e-06	0.6669
6	rs35118762	32560631	T	1.885	1.430-2.484	0.1408	6.734e-06	0.6669
6	rs34928543	32560695	C	1.885	1.430-2.484	0.1408	6.734e-06	0.6669
6	rs34752364	32560742	A	1.885	1.430-2.484	0.1408	6.734e-06	0.6669
6	rs36083025	32560749	T	1.885	1.430-2.484	0.1408	6.734e-06	0.6669
6	rs35525122	32561283	A	1.885	1.430-2.484	0.1408	6.734e-06	0.6669
6	rs2760980	32565201	A	1.885	1.430-2.484	0.1408	6.734e-06	0.6669
6	rs112777438	32566635	C	1.885	1.430-2.484	0.1408	6.734e-06	0.6669
6	rs34855541	32559825	G	1.9	1.436-2.513	0.1427	6.861e-06	0.5231
6	rs35743245	32559904	T	1.9	1.436-2.513	0.1427	6.861e-06	0.5231
6	rs2647059	32569362	C	1.897	1.435-2.507	0.1424	6.917e-06	0.7449
6	rs35265698	32561334	G	1.882	1.428-2.480	0.1408	7.157e-06	0.6685
6	rs28383182	32571811	A	1.841	1.410-2.405	0.1363	7.462e-06	0.2585
6	rs12211942	32571897	G	1.83	1.404-2.385	0.1351	7.664e-06	0.2478
6	rs17425622	32571961	C	1.902	1.434-2.524	0.1443	8.297e-06	0.5
6	rs622137	32569852	A	1.826	1.401-2.379	0.1351	8.298e-06	0.2543
6	rs34331363	32568439	T	1.883	1.425-2.487	0.142	8.326e-06	0.5872
6	rs35226637	32568448	A	1.883	1.425-2.487	0.142	8.326e-06	0.5872
6	rs7761182	32575099	T	1.874	1.422-2.471	0.1411	8.455e-06	0.933
6	rs111344329	32582650	G	1.857	1.414-2.440	0.1393	8.731e-06	0.8331
6	rs112969691	32583357	T	1.857	1.414-2.440	0.1393	8.731e-06	0.8331
6	rs115879259	32559213	T	1.88	1.423-2.484	0.1421	8.803e-06	0.6674
6	rs28752504	32569162	C	1.823	1.398-2.376	0.1353	9.069e-06	0.3623
6	rs115958123	32584693	G	1.815	1.394-2.363	0.1346	9.402e-06	0.7877
6	rs113574092	32586787	A	0.6094	0.498-0.746	0.1032	1.582e-06	NA
6	rs113862168	32586908	G	0.5852	0.470-0.729	0.112	1.724e-06	0.246
6	rs139164330	32360258	A	1.982	1.498-2.622	0.1428	1.653e-06	NA
6	rs28383181	32571669	T	1.936	1.458-2.571	0.1447	4.957e-06	0.05478
6	rs111631417	32571350	C	1.726	1.379-2.160	0.1144	1.816e-06	NA
6	rs111875628	32583813	A	1.514	1.262-1.818	0.09314	8.386e-06	0.2025
The chromosomal positions are based on NCBI Build 37. Chr: chromosome; OR: odds ratio; CI: confidence interval; SE: standard error. The result was tested by the additive model and adjusted by eight significant principal components and age. P_Conditioned was the P value for conditional analysis on the lead SNP in bold.

## Sheet: Data S2E
Data S2E. SNPs with P < 1 × 10−5 in the pulmonary tuberculosis subgroup of Chinese Han population
Chr	SNP	Position	Effect allele	OR	95% CI	SE	P	P_Conditioned
2	rs7607919	2076520	A	2.079	1.588-2.722	0.1374	9.905e-08	NA
2	rs76840858	2082664	C	2.062	1.575-2.699	0.1375	1.422e-07	NA
2	rs76688230	2090469	T	2.059	1.573-2.696	0.1375	1.474e-07	NA
2	rs75609205	2159804	A	2.057	1.570-2.695	0.1378	1.64e-07	0.7659
2	rs74973125	2086567	A	2.048	1.563-2.683	0.1378	1.968e-07	NA
2	rs76123245	2086720	T	2.048	1.563-2.683	0.1378	1.968e-07	NA
2	rs142466632	2067549	A	2.046	1.562-2.680	0.1378	2.05e-07	NA
2	rs77784026	2061411	A	1.993	1.531-2.595	0.1346	2.985e-07	NA
2	rs73913052	2058880	C	1.959	1.507-2.547	0.1339	5.172e-07	NA
2	rs73911366	2115283	T	1.983	1.509-2.606	0.1394	9.057e-07	NA
2	rs78980377	2115581	T	1.969	1.493-2.596	0.1411	1.576e-06	0.3429
2	rs12619233	2029997	A	1.882	1.438-2.463	0.1374	4.187e-06	0.1353
2	rs76508248	2022784	A	1.862	1.424-2.436	0.137	5.633e-06	0.222
2	rs114395850	2009172	T	1.827	1.401-2.383	0.1355	8.699e-06	0.1147
2	rs191940547	22947152	G	3.945	2.170-7.174	0.3051	6.834e-06	NA
6	rs111875628	32583813	A	1.384	1.216-1.574	0.06571	7.722e-07	NA
7	rs8180820	51964546	C	1.333	1.188-1.496	0.0587	9.658e-07	NA
7	rs997556	51964745	T	1.332	1.186-1.495	0.05906	1.247e-06	0.1271
7	rs74379784	51966126	G	1.317	1.175-1.476	0.05822	2.264e-06	NA
7	rs2329848	51966872	A	1.311	1.170-1.469	0.05794	2.966e-06	NA
7	rs4947648	51968017	G	1.307	1.167-1.463	0.05767	3.435e-06	0.68
7	rs76093377	51969209	C	1.303	1.164-1.458	0.05749	4.268e-06	0.8217
7	rs12669031	51979948	C	1.302	1.163-1.458	0.05763	4.713e-06	0.9527
7	rs56805182	51972775	G	1.299	1.161-1.454	0.05753	5.346e-06	0.4107
7	rs17151293	51973256	C	1.298	1.160-1.453	0.0574	5.445e-06	0.8357
7	rs2329851	51976239	G	1.299	1.160-1.454	0.0576	5.612e-06	0.9542
7	rs1993956	51970823	T	1.296	1.158-1.450	0.05732	6.152e-06	0.4629
7	rs4947650	51970769	A	1.292	1.155-1.447	0.05752	8.232e-06	0.7023
8	rs146050799	95307788	T	1.788	1.389-2.302	0.1288	6.396e-06	NA
11	rs11607607	123551455	G	1.332	1.182-1.501	0.06098	2.597e-06	NA
11	rs10790592	123552095	G	1.33	1.181-1.499	0.06091	2.798e-06	NA
11	rs10790591	123552052	A	1.33	1.180-1.499	0.06091	2.864e-06	NA
11	rs12289745	123552323	C	1.33	1.180-1.499	0.06091	2.864e-06	NA
11	rs12289746	123552325	C	1.33	1.180-1.499	0.06091	2.864e-06	NA
11	rs3851105	123564224	C	1.325	1.177-1.493	0.06068	3.498e-06	0.3435
11	rs11219229	123550960	C	1.324	1.175-1.492	0.06103	4.314e-06	NA
11	rs10750238	123545743	T	1.323	1.174-1.491	0.061	4.358e-06	NA
11	rs10790590	123550602	T	1.323	1.174-1.491	0.061	4.489e-06	0.95
11	rs7127157	123551169	C	1.322	1.173-1.490	0.061	4.597e-06	0.9485
11	rs10790585	123546585	G	1.32	1.171-1.488	0.06108	5.43e-06	NA
11	rs10790586	123548719	T	1.319	1.171-1.487	0.06104	5.649e-06	NA
11	rs10790587	123548753	T	1.319	1.171-1.487	0.06104	5.649e-06	NA
11	rs10790588	123548990	T	1.319	1.171-1.487	0.06104	5.649e-06	NA
11	rs10790589	123549145	A	1.319	1.171-1.487	0.06104	5.649e-06	NA
11	rs3901307	123564147	T	1.315	1.168-1.480	0.06033	5.657e-06	0.4361
11	rs3901306	123564207	A	1.315	1.168-1.480	0.06033	5.657e-06	0.4361
11	rs10893071	123563470	A	1.315	1.168-1.480	0.06037	5.782e-06	0.4395
11	rs10893072	123564425	G	1.314	1.167-1.479	0.06035	6.027e-06	0.4863
11	rs11219231	123551828	A	1.315	1.167-1.481	0.06072	6.674e-06	0.7664
11	rs10893069	123545587	A	1.314	1.166-1.481	0.06095	7.509e-06	0.8869
11	rs17127533	123543643	A	1.313	1.165-1.480	0.06093	7.785e-06	0.8762
11	rs1894092	123561185	T	1.309	1.163-1.473	0.06039	8.435e-06	0.4762
11	rs3901231	123562397	T	1.305	1.160-1.469	0.06018	9.51e-06	0.403
15	rs62045225	56271008	C	1.489	1.257-1.764	0.08661	4.294e-06	NA
15	rs117927944	56271524	G	1.48	1.247-1.756	0.08727	7.132e-06	0.6816
18	rs62094793	21402075	G	2.316	1.640-3.271	0.1761	1.84e-06	NA
18	rs12458273	21371052	T	2.245	1.596-3.159	0.1742	3.428e-06	0.8241
18	rs117287870	21378212	A	2.931	1.860-4.619	0.2321	3.595e-06	0.2703
18	rs12717067	65209837	T	1.316	1.168-1.482	0.06083	6.434e-06	NA
18	rs8095562	65210224	C	1.31	1.163-1.476	0.06083	9.181e-06	NA
20	rs200331599	35634297	T	0.09949	0.041-0.244	0.4566	4.331e-07	NA
The chromosomal positions are based on NCBI Build 37. Chr: chromosome; OR: odds ratio; CI: confidence interval; SE: standard error. The result was tested by the additive model and adjusted by seven significant principal components, age and sex. P_Conditioned was the P value for conditional analysis on the lead SNP in bold.

## Sheet: Data S2F
Data S2F. SNPs with P < 1 × 10−5 in the extrapulmonary tuberculosis subgroup of Chinese Han population
Chr	SNP	Position	Effect allele	OR	95% CI	SE	P	P_Conditioned
1	rs10158328	155027763	G	4.076	2.261-7.347	0.3006	2.955e-06	NA
2	rs10221875	88700165	G	2.726	1.786-4.161	0.2157	3.332e-06	NA
5	rs79675439	13394360	G	2.385	1.637-3.475	0.192	5.958e-06	NA
5	rs141887536	13379561	G	2.335	1.614-3.378	0.1884	6.733e-06	0.3255
5	rs78261371	13377689	C	2.356	1.619-3.430	0.1915	7.618e-06	NA
5	rs77216431	13376490	G	2.352	1.616-3.424	0.1915	7.947e-06	NA
5	rs118001152	13379918	G	2.352	1.616-3.424	0.1915	7.947e-06	NA
5	rs117172936	13382865	A	2.352	1.616-3.424	0.1915	7.947e-06	NA
5	rs78715723	13383053	A	2.352	1.616-3.424	0.1915	7.947e-06	NA
5	rs74925193	13390693	G	2.352	1.616-3.424	0.1915	7.947e-06	NA
5	rs78604385	13396103	T	2.352	1.616-3.424	0.1915	7.947e-06	NA
5	rs117818604	13399077	C	2.352	1.616-3.424	0.1915	7.947e-06	NA
5	rs12658910	13400876	T	2.352	1.616-3.424	0.1915	7.947e-06	NA
5	rs80022646	13392820	T	2.351	1.615-3.422	0.1915	8.05e-06	NA
5	rs117856950	13395818	G	2.351	1.615-3.422	0.1915	8.05e-06	NA
5	rs78115861	13380410	C	2.341	1.609-3.406	0.1914	8.823e-06	0.9819
5	rs12655560	13390141	C	2.341	1.609-3.406	0.1914	8.823e-06	0.9819
6	rs149549781	108979614	C	2.936	1.852-4.655	0.2351	4.64e-06	NA
6	rs182812510	108987619	G	2.934	1.851-4.652	0.2351	4.69e-06	NA
6	rs145661810	108979226	T	2.893	1.827-4.581	0.2345	5.862e-06	NA
7	rs1526554	11741736	C	1.602	1.335-1.923	0.09309	4.08e-07	NA
7	rs1589944	11725406	C	1.502	1.256-1.795	0.09104	7.954e-06	0.213
7	rs10228061	11725699	G	1.504	1.255-1.803	0.0924	9.954e-06	0.3075
7	rs34922295	14642946	T	0.5852	0.465-0.737	0.1173	4.944e-06	NA
7	rs79087229	14634585	A	0.5983	0.479-0.748	0.1136	6.17e-06	0.436
7	rs17168302	14650221	G	0.5873	0.465-0.742	0.1191	7.924e-06	0.8895
7	rs79309213	14637396	T	0.5985	0.478-0.750	0.1149	7.962e-06	0.4463
9	rs17502738	37441650	C	6.219	2.809-13.77	0.4055	6.565e-06	NA
12	rs6489368	2475850	G	1.545	1.281-1.863	0.09546	5.202e-06	NA
12	rs6489367	2475676	G	1.526	1.267-1.837	0.09463	8.022e-06	0.9568
12	rs886899	2481916	C	1.522	1.264-1.833	0.09469	9.132e-06	NA
12	rs12580873	90787232	G	1.514	1.262-1.817	0.09302	8.18e-06	NA
12	rs7976895	90785549	A	1.513	1.261-1.815	0.09288	8.368e-06	NA
12	rs2116497	90786637	A	1.511	1.260-1.813	0.09291	8.768e-06	NA
The chromosomal positions are based on NCBI Build 37. Chr: chromosome; OR: odds ratio; CI: confidence interval; SE: standard error. The result was tested by the additive model and adjusted by five significant principal components, age and sex. P_Conditioned was the P value for conditional analysis on the lead SNP in bold.
