# Supplementary material for: Genome‐wide association study of tuberculosis in the western Chinese Han and Tibetan population
Source: MedComm (2020). 2023 Mar 29;4(2):e250. doi: 10.1002/mco2.250 (PMC10050958; doi:10.1002/mco2.250)
Supplement: Supplementary file 4 — Supporting information [file MCO2-4-e250-s002.xlsx]

## Sheet: Meta_West China
Supplementary Data. SNPs with P < 1 × 10−5 in the meta-analysis of two West China populations
Chr	Position	Allele1	Allele2	Zscore	Direction	P
2	2159804	a	g	5.092	++	3.552e-07
2	2076520	a	t	5.082	++	3.74e-07
2	2082664	t	c	-5.033	--	4.841e-07
2	2090469	t	c	5.028	++	4.949e-07
2	2086720	t	c	4.924	++	8.482e-07
2	2086567	a	g	4.924	++	8.482e-07
2	2067549	a	g	4.909	++	9.148e-07
2	2115283	t	c	4.854	++	1.213e-06
2	2058880	t	c	-4.829	--	1.375e-06
2	2061411	a	c	4.792	++	1.649e-06
2	2115581	t	g	4.558	++	5.153e-06
2	2029997	a	g	4.44	++	8.999e-06
5	145370681	a	c	-4.469	--	7.847e-06
5	145376268	a	g	4.421	++	9.811e-06
6	32583813	a	g	5.282	++	1.279e-07
6	32656697	t	g	-4.978	--	6.415e-07
6	32656724	t	c	4.921	++	8.596e-07
6	32657200	a	t	4.92	++	8.638e-07
6	32639885	t	g	4.895	++	9.836e-07
6	32639875	t	g	4.895	++	9.836e-07
6	32639036	t	c	-4.891	--	1.006e-06
6	32640473	t	c	4.89	++	1.006e-06
6	32639028	a	g	4.891	++	1.006e-06
6	32650612	c	g	-4.868	--	1.128e-06
6	32648354	a	c	4.862	++	1.161e-06
6	32648614	a	c	-4.862	--	1.162e-06
6	32648627	t	c	4.861	++	1.171e-06
6	32649965	t	c	4.856	++	1.198e-06
6	32649062	t	c	-4.85	--	1.236e-06
6	32649096	t	c	4.85	++	1.236e-06
6	32649508	a	g	-4.85	--	1.236e-06
6	32649308	a	g	-4.85	--	1.236e-06
6	32649388	t	c	-4.85	--	1.236e-06
6	32649609	a	g	4.85	++	1.236e-06
6	32649047	t	c	4.85	++	1.236e-06
6	32650500	a	g	4.842	++	1.283e-06
6	32651018	a	g	4.842	++	1.283e-06
6	32651707	c	g	-4.842	--	1.283e-06
6	32650185	a	g	-4.842	--	1.283e-06
6	32650880	c	g	4.842	++	1.283e-06
6	32651218	a	t	4.842	++	1.283e-06
6	32651741	t	c	4.842	++	1.283e-06
6	32650233	t	c	-4.842	--	1.283e-06
6	32577046	t	c	4.84	++	1.298e-06
6	32651846	c	g	4.819	++	1.445e-06
6	32651839	c	g	-4.819	--	1.445e-06
6	32648694	t	c	-4.804	--	1.557e-06
6	32648312	t	c	4.803	++	1.56e-06
6	32649825	a	g	-4.801	--	1.577e-06
6	31240635	c	g	4.785	++	1.706e-06
6	32639511	t	c	4.784	++	1.718e-06
6	32656815	t	c	4.784	++	1.722e-06
6	32648414	c	g	4.76	++	1.937e-06
6	32638371	a	g	-4.755	--	1.981e-06
6	32638411	c	g	-4.747	--	2.069e-06
6	32649735	t	g	4.723	++	2.318e-06
6	32649723	t	c	-4.723	--	2.318e-06
6	32651557	t	c	4.71	++	2.478e-06
6	32638280	a	c	-4.707	--	2.51e-06
6	32638037	t	c	-4.706	--	2.528e-06
6	32648189	a	c	4.699	++	2.612e-06
6	32652956	a	g	-4.698	--	2.634e-06
6	32652929	t	c	-4.698	--	2.634e-06
6	32652963	t	c	-4.689	--	2.748e-06
6	32651617	a	g	-4.686	--	2.78e-06
6	32649941	t	c	-4.677	--	2.907e-06
6	32651616	t	c	4.677	++	2.914e-06
6	32653070	a	g	4.669	++	3.023e-06
6	32654640	t	g	4.665	++	3.092e-06
6	32638114	t	c	-4.663	--	3.11e-06
6	32654325	a	g	-4.65	--	3.315e-06
6	32653385	t	g	-4.638	--	3.512e-06
6	32652486	t	c	-4.637	--	3.537e-06
6	32654390	t	c	4.601	++	4.197e-06
6	32655218	t	g	-4.597	--	4.292e-06
6	32652344	t	c	4.586	++	4.514e-06
6	32652552	a	g	4.583	++	4.575e-06
6	32655830	a	t	4.569	++	4.901e-06
6	32653435	a	g	4.511	++	6.461e-06
6	32658935	a	g	-4.475	--	7.632e-06
6	32652607	t	c	4.452	++	8.518e-06
7	48885455	t	g	4.576	++	4.734e-06
7	48895979	a	t	4.453	++	8.452e-06
7	51968017	a	g	-4.461	--	8.17e-06
11	119427293	a	g	4.432	++	9.327e-06
11	119427893	t	g	4.432	++	9.327e-06
11	119427624	a	g	4.432	++	9.327e-06
11	119425807	t	c	-4.427	--	9.576e-06
12	98144242	t	c	-4.697	--	2.641e-06
12	98147811	a	c	-4.658	--	3.199e-06
12	98167419	t	c	4.504	++	6.654e-06
12	98167406	a	c	4.504	++	6.654e-06
12	98171127	t	c	-4.496	--	6.938e-06
12	98163272	a	g	-4.441	--	8.941e-06
12	122770375	a	g	4.683	++	2.831e-06
13	91988556	t	c	4.555	++	5.234e-06
13	91984340	a	t	-4.533	--	5.818e-06
13	91985502	a	g	-4.531	--	5.877e-06
13	91989170	t	c	-4.526	--	6.007e-06
13	91983910	a	g	4.46	++	8.194e-06
13	91994025	a	g	4.455	++	8.387e-06
13	91994132	a	g	-4.434	--	9.264e-06
13	91993607	a	g	-4.434	--	9.264e-06
13	91983331	t	c	4.431	++	9.376e-06
13	92006770	a	c	-4.421	--	9.815e-06
13	91996702	t	c	4.42	++	9.887e-06
15	56271008	t	c	-4.493	--	7.007e-06
18	21402075	c	g	-4.994	--	5.924e-07
18	21371052	t	c	4.871	++	1.108e-06
18	21350435	a	g	4.587	++	4.5e-06
18	65208280	c	g	4.524	++	6.057e-06
18	65209837	t	c	4.442	++	8.896e-06
20	35634297	t	c	-5.006	-+	5.543e-07
21	42904814	a	t	4.695	++	2.666e-06
21	42902308	a	g	-4.471	--	7.785e-06
The chromosomal positions are based on NCBI Build 37. Chr: chromosome; Direction: direction of effect for the tested allele. SNPs only exist in one study were excluded. SNPs in bold were selected as candidate locus to replication in other two East Asia populations.

## Sheet: Meta_East Asia
Supplementary Data. SNPs with P < 1 × 10−5 in the meta-analysis of four East Asia populations
Chr	Position	Allele1	Allele2	Zscore	Direction	P
2	2159804	a	g	4.808	+-++	1.523e-06
2	2076520	a	t	4.668	+-++	3.047e-06
2	2082664	t	c	-4.61	-+--	4.026e-06
2	2090469	t	c	4.604	+-++	4.148e-06
2	2067549	a	g	4.509	+-++	6.517e-06
2	2058880	t	c	-4.445	-+--	8.788e-06
2	2086720	t	c	4.436	+-++	9.166e-06
2	2086567	a	g	4.436	+-++	9.18e-06
2	2061411	a	c	4.421	+-++	9.822e-06
2	2115283	t	c	4.418	+-++	9.962e-06
5	166025306	t	c	5.075	++++	3.875e-07
5	166016140	t	c	4.83	++++	1.366e-06
5	166016157	a	g	-4.83	----	1.366e-06
5	166024474	a	t	-4.808	----	1.521e-06
5	166019601	t	c	-4.771	----	1.834e-06
5	166034987	a	c	4.745	++++	2.084e-06
5	166032038	t	c	4.744	++++	2.097e-06
5	166030979	a	c	-4.685	----	2.804e-06
5	166036504	a	g	4.622	++++	3.804e-06
5	166023005	a	g	4.452	++++	8.514e-06
6	32583813	a	g	5.983	++++	2.195e-09
6	32655830	a	t	5.475	?+++	4.367e-08
6	32652344	t	c	5.438	?+++	5.392e-08
6	32658935	a	g	-5.399	?---	6.695e-08
6	32577046	t	c	5.37	?+++	7.869e-08
6	32657255	t	c	5.164	++++	2.424e-07
6	32658079	t	c	-5.155	----	2.542e-07
6	32587050	t	c	-5.136	----	2.803e-07
6	32586222	a	g	5.083	++++	3.714e-07
6	32656697	t	g	-5.068	----	4.016e-07
6	32648414	c	g	5.039	++++	4.67e-07
6	32656724	t	c	5.029	++++	4.924e-07
6	32650612	c	g	-5.005	----	5.586e-07
6	32650880	c	g	4.995	++++	5.892e-07
6	32650233	t	c	-4.992	----	5.963e-07
6	32650185	a	g	-4.992	----	5.972e-07
6	32651218	a	t	4.99	++++	6.034e-07
6	32650500	a	g	4.986	++++	6.158e-07
6	32649965	t	c	4.986	++++	6.172e-07
6	32649609	a	g	4.98	++++	6.347e-07
6	32653070	a	g	4.979	++++	6.406e-07
6	32649047	t	c	4.978	++++	6.422e-07
6	32649062	t	c	-4.978	----	6.433e-07
6	32651741	t	c	4.977	++++	6.469e-07
6	32651707	c	g	-4.976	----	6.502e-07
6	32649308	a	g	-4.971	----	6.673e-07
6	32649508	a	g	-4.97	----	6.688e-07
6	32649388	t	c	-4.968	----	6.749e-07
6	32649096	t	c	4.962	++++	6.971e-07
6	32651846	c	g	4.959	++++	7.102e-07
6	32651839	c	g	-4.959	----	7.104e-07
6	32651018	a	g	4.94	++++	7.794e-07
6	32653385	t	g	-4.936	----	7.984e-07
6	32649825	a	g	-4.929	----	8.248e-07
6	32648614	a	c	-4.922	----	8.556e-07
6	32648627	t	c	4.921	++++	8.589e-07
6	32651557	t	c	4.902	++++	9.486e-07
6	32639885	t	g	4.895	??++	9.836e-07
6	32639875	t	g	4.895	??++	9.836e-07
6	32639036	t	c	-4.891	??--	1.006e-06
6	32640473	t	c	4.89	??++	1.006e-06
6	32639028	a	g	4.891	??++	1.006e-06
6	32656815	t	c	4.883	++++	1.043e-06
6	32652929	t	c	-4.876	----	1.08e-06
6	32654325	a	g	-4.867	----	1.131e-06
6	32311193	a	g	-4.864	?---	1.151e-06
6	32653435	a	g	4.864	++++	1.153e-06
6	32649735	t	g	4.864	++++	1.153e-06
6	32649723	t	c	-4.864	----	1.153e-06
6	32652956	a	g	-4.856	----	1.199e-06
6	32652963	t	c	-4.849	----	1.239e-06
6	32649941	t	c	-4.849	----	1.241e-06
6	32652486	t	c	-4.835	----	1.331e-06
6	32587013	t	c	4.835	++++	1.333e-06
6	32651617	a	g	-4.817	----	1.457e-06
6	32651616	t	c	4.81	++++	1.511e-06
6	32648312	t	c	4.803	??++	1.56e-06
6	32655218	t	g	-4.79	----	1.671e-06
6	32639511	t	c	4.784	??++	1.718e-06
6	32648694	t	c	-4.78	----	1.757e-06
6	32638371	a	g	-4.755	??--	1.981e-06
6	32652552	a	g	4.754	++++	1.998e-06
6	32638411	c	g	-4.747	??--	2.069e-06
6	32654390	t	c	4.746	++++	2.078e-06
6	32584880	a	g	-4.727	----	2.282e-06
6	32584581	t	c	4.727	++++	2.282e-06
6	32584977	t	g	-4.726	----	2.288e-06
6	32585071	c	g	4.725	++++	2.296e-06
6	32654640	t	g	4.724	++++	2.317e-06
6	32652607	t	c	4.715	++++	2.419e-06
6	32638280	a	c	-4.707	??--	2.51e-06
6	32648189	a	c	4.699	??++	2.612e-06
6	32584894	a	g	4.686	+?++	2.786e-06
6	32638114	t	c	-4.663	??--	3.11e-06
6	32439963	t	c	4.628	++++	3.695e-06
6	32583584	a	g	-4.626	----	3.729e-06
6	32575324	t	c	4.602	+?++	4.193e-06
6	32423387	c	g	4.596	++++	4.31e-06
6	32587564	t	c	-4.591	-?--	4.413e-06
6	32680640	a	t	4.583	++++	4.577e-06
6	32654157	a	g	-4.579	----	4.666e-06
6	32654147	a	g	4.579	++++	4.669e-06
6	32582669	a	c	4.568	+?++	4.913e-06
6	32586908	a	g	4.565	++++	4.994e-06
6	32437845	a	g	4.553	++++	5.296e-06
6	32653972	a	g	-4.535	----	5.757e-06
6	32591138	t	g	4.522	+?++	6.131e-06
6	32652278	t	c	-4.475	?---	7.63e-06
6	32444002	a	c	-4.475	----	7.636e-06
6	32586787	a	g	-4.472	----	7.762e-06
6	32611788	a	g	4.464	+?++	8.032e-06
6	32586922	t	c	-4.462	----	8.119e-06
6	32434723	a	t	4.445	++++	8.792e-06
6	106252343	a	g	4.931	++++	8.166e-07
6	106253136	a	g	4.659	++++	3.175e-06
7	27521809	a	g	4.423	++++	9.755e-06
11	12429729	a	c	-4.419	----	9.897e-06
11	103512981	t	g	-4.487	---?	7.213e-06
12	122770375	a	g	4.683	??++	2.831e-06
13	73691303	t	c	4.436	+++-	9.154e-06
18	21402075	c	g	-4.676	?---	2.925e-06
18	33576352	a	t	4.745	++++	2.08e-06
20	641893	a	g	4.436	++++	9.186e-06
20	2379170	t	tc	4.601	++??	4.195e-06
20	2379034	a	g	-4.598	--??	4.256e-06
20	4050067	a	at	4.54	++??	5.621e-06
20	35634297	t	c	-5.006	??-+	5.543e-07
22	46391318	a	g	4.722	+??+	2.339e-06
The chromosomal positions are based on NCBI Build 37. Chr: chromosome; Direction: direction of effect for the tested allele. SNPs only exist in one study were excluded. SNPs in bold were genome-wide significant.
