# Supplementary material for: Genome‐wide association study of tuberculosis in the western Chinese Han and Tibetan population
Source: MedComm (2020). 2023 Mar 29;4(2):e250. doi: 10.1002/mco2.250 (PMC10050958; doi:10.1002/mco2.250)
Supplement: Supplementary file 5 — Supporting information [file MCO2-4-e250-s006.xlsx]

## Sheet: Data S4
Data S4. Association signals of imputed 4-digit HLA alleles with TB in the Chinese Han and Tibetan populations.
Population	HLA allele	OR	SE	L95	U95	P
Han	HLA_C_0102	1.321	0.08273	1.124	1.554	0.0007548
	HLA_DRB1_08	1.379	0.1022	1.129	1.685	0.001665
	HLA_DRB1_1202	0.7339	0.09994	0.6034	0.8927	0.001965
	HLA_DPB1_2101	0.5826	0.1781	0.411	0.826	0.002419
	HLA_B_5401	1.484	0.1407	1.126	1.955	0.005045
	HLA_DQA1_0103	1.307	0.09707	1.081	1.581	0.005764
	HLA_DRB1_0803	1.336	0.1073	1.083	1.649	0.006904
	HLA_DQB1_0601	1.275	0.09373	1.061	1.532	0.009574
	HLA_DQB1_0401	1.381	0.129	1.073	1.779	0.0123
	HLA_C_1203	1.578	0.1826	1.103	2.257	0.01244
	HLA_DRB1_0405	1.343	0.1204	1.061	1.701	0.01433
	HLA_DRB1_1602	1.331	0.1173	1.058	1.676	0.01468
	HLA_DQA1_0601	0.7895	0.104	0.6439	0.9681	0.0231
	HLA_B_6701	1.819	0.2636	1.085	3.049	0.02329
	HLA_DPB1_0202	1.26	0.1025	1.03	1.54	0.02435
	HLA_DRB1_0406	1.505	0.1827	1.052	2.153	0.02537
	HLA_C_0401	1.275	0.1169	1.014	1.603	0.03798
	HLA_B_1801	0.3067	0.5963	0.0953	0.9868	0.04746
	HLA_DRB1_0901	0.839	0.08865	0.7051	0.9982	0.04761
	HLA_DRB1_1401	0.7049	0.1793	0.496	1.002	0.05116
	HLA_B_5201	0.7102	0.1815	0.4976	1.014	0.05943
	HLA_DPB1_1301	0.8281	0.1011	0.6793	1.01	0.06202
	HLA_DQB1_0402	1.584	0.2467	0.9767	2.569	0.06225
	HLA_DQA1_0101	0.846	0.09092	0.7079	1.011	0.06585
	HLA_B_5601	1.278	0.1334	0.9837	1.659	0.06626
	HLA_A_2407	1.491	0.2268	0.9559	2.325	0.07823
	HLA_DQB1_0602	0.8091	0.1205	0.639	1.025	0.07869
	HLA_DPB1_0301	0.8107	0.1204	0.6403	1.026	0.08132
	HLA_DRB1_1201	1.396	0.1973	0.9481	2.055	0.09108
	HLA_DQA1_0401	1.624	0.293	0.9147	2.884	0.09783
	HLA_DPB1_0101	3.88	0.8428	0.7437	20.24	0.1077
	HLA_DRB1_1501	0.859	0.09596	0.7117	1.037	0.1133
	HLA_DQB1_0303	0.8793	0.08461	0.7449	1.038	0.1285
	HLA_C_0702	0.8914	0.07702	0.7665	1.037	0.1355
	HLA_DRB1_0802	1.553	0.2966	0.8687	2.778	0.1375
	HLA_B_3701	0.6908	0.2495	0.4236	1.126	0.1382
	HLA_B_4006	0.8023	0.1501	0.5978	1.077	0.1424
	HLA_C_0701	0.6494	0.2986	0.3617	1.166	0.1481
	HLA_A_0201	0.8681	0.09854	0.7157	1.053	0.1513
	HLA_DPA1_0202	0.9214	0.05709	0.8239	1.03	0.1516
	HLA_C_0304	0.8844	0.08797	0.7444	1.051	0.1627
	HLA_B_0702	0.7491	0.2244	0.4826	1.163	0.1978
	HLA_B_1501	1.148	0.114	0.9179	1.435	0.2266
	HLA_A_3401	0.4864	0.6072	0.148	1.599	0.2353
	HLA_B_1518	0.7254	0.2728	0.425	1.238	0.2393
	HLA_A_2402	1.089	0.07275	0.944	1.256	0.2426
	HLA_B_4403	0.7361	0.2628	0.4398	1.232	0.2437
	HLA_DQB1_0604	0.6798	0.3341	0.3531	1.308	0.248
	HLA_DPB1_0402	1.159	0.131	0.8962	1.498	0.2611
	HLA_DPA1_0401	0.8432	0.167	0.6078	1.17	0.307
	HLA_C_0801	0.9071	0.09552	0.7522	1.094	0.3074
	HLA_B_0801	0.691	0.3638	0.3387	1.41	0.3097
	HLA_B_4001	0.9189	0.08456	0.7785	1.085	0.3171
	HLA_A_0203	1.132	0.126	0.8844	1.449	0.3244
	HLA_A_2601	0.849	0.1684	0.6103	1.181	0.3309
	HLA_C_1402	0.8814	0.1318	0.6807	1.141	0.3381
	HLA_DRB1_0101	0.8169	0.2138	0.5373	1.242	0.3442
	HLA_DQA1_0301	1.076	0.07753	0.9243	1.253	0.3449
	HLA_DQA1_0102	0.932	0.0751	0.8044	1.08	0.3483
	HLA_B_1513	0.3266	1.204	0.03085	3.458	0.3527
	HLA_A_1101	1.063	0.06589	0.9342	1.209	0.3541
	HLA_C_0202	2.95	1.191	0.2858	30.45	0.3637
	HLA_DQB1_0302	1.115	0.1209	0.8796	1.413	0.3688
	HLA_B_5501	1.381	0.3635	0.677	2.815	0.3751
	HLA_C_1403	0.6937	0.4218	0.3035	1.586	0.386
	HLA_DRB1_1502	0.8566	0.1789	0.6032	1.216	0.387
	HLA_B_4002	0.8328	0.2116	0.5501	1.261	0.3873
	HLA_A_0101	0.8593	0.1765	0.608	1.215	0.3904
	HLA_B_4601	1.08	0.09036	0.9049	1.29	0.3928
	HLA_B_2706	0.373	1.159	0.03843	3.619	0.395
	HLA_A_6801	1.371	0.371	0.6626	2.836	0.3951
	HLA_DRB1_1001	1.201	0.2176	0.7841	1.84	0.3994
	HLA_B_1502	0.9019	0.1234	0.7082	1.149	0.4029
	HLA_DPA1_0103	0.952	0.05954	0.8471	1.07	0.4085
	HLA_DQA1_0501	1.065	0.07662	0.9167	1.238	0.4092
	HLA_DPB1_1901	0.7985	0.2957	0.4473	1.426	0.4469
	HLA_A_0207	0.9312	0.09381	0.7748	1.119	0.4476
	HLA_A_2901	0.7519	0.3755	0.3602	1.57	0.4477
	HLA_B_1802	2.009	0.919	0.3316	12.16	0.4479
	HLA_DQB1_0301	0.9505	0.068	0.8319	1.086	0.4556
	HLA_B_4801	0.8569	0.211	0.5667	1.296	0.4641
	HLA_DPB1_0501	1.04	0.05623	0.9312	1.161	0.4887
	HLA_B_5001	1.245	0.3173	0.6685	2.318	0.4899
	HLA_A_3101	0.895	0.1654	0.6472	1.238	0.5023
	HLA_DPB1_1601	0.3222	1.701	0.01148	9.046	0.5057
	HLA_DRB1_1405	1.19	0.2638	0.7094	1.995	0.5103
	HLA_B_2704	1.171	0.2426	0.7281	1.884	0.5145
	HLA_A_1102	0.9009	0.1639	0.6533	1.242	0.5242
	HLA_DQB1_0501	0.9142	0.1421	0.6919	1.208	0.5281
	HLA_B_1301	1.08	0.1236	0.8478	1.376	0.5327
	HLA_DRB1_1302	0.8878	0.1916	0.6098	1.292	0.5344
	HLA_C_0704	0.8257	0.3182	0.4426	1.541	0.5473
	HLA_C_0303	0.9324	0.1166	0.7419	1.172	0.5487
	HLA_DPB1_2801	0.749	0.5036	0.2791	2.01	0.566
	HLA_DQB1_0503	0.9227	0.141	0.6999	1.216	0.5684
	HLA_C_0602	0.9109	0.1688	0.6543	1.268	0.5806
	HLA_DQB1_0502	0.9511	0.09241	0.7935	1.14	0.5871
	HLA_DPA1_0201	0.9475	0.1037	0.7731	1.161	0.603
	HLA_DPB1_0901	1.136	0.2498	0.6962	1.854	0.6097
	HLA_A_3303	0.9054	0.1956	0.6171	1.328	0.6112
	HLA_B_1525	0.8135	0.4478	0.3382	1.956	0.6447
	HLA_C_0726	1.793	1.29	0.143	22.48	0.6508
	HLA_DQA1_0201	0.9276	0.1704	0.6643	1.295	0.6593
	HLA_B_3901	0.9132	0.2095	0.6056	1.377	0.6649
	HLA_DQB1_0603	0.9044	0.2461	0.5583	1.465	0.6829
	HLA_C_1505	0.8909	0.2853	0.5093	1.559	0.6857
	HLA_DRB1_0701	0.9338	0.1706	0.6684	1.304	0.6878
	HLA_C_1502	1.058	0.1464	0.7944	1.41	0.6987
	HLA_B_1302	1.109	0.269	0.6549	1.88	0.6993
	HLA_DRB1_0401	1.107	0.2935	0.6229	1.969	0.7281
	HLA_C_1602	0.8017	0.6587	0.2205	2.916	0.7372
	HLA_DPB1_0201	1.023	0.06927	0.8932	1.172	0.7418
	HLA_C_1202	0.9481	0.1692	0.6805	1.321	0.7527
	HLA_B_0705	1.114	0.3442	0.5676	2.188	0.7529
	HLA_A_2603	1.535	1.444	0.09061	26.01	0.7665
	HLA_DRB1_1301	0.9301	0.2476	0.5725	1.511	0.7699
	HLA_C_0302	1.06	0.2055	0.7088	1.586	0.7756
	HLA_DPB1_2601	1.197	0.6428	0.3397	4.221	0.7793
	HLA_C_0403	0.9331	0.2512	0.5703	1.527	0.7829
	HLA_DPB1_0401	1.029	0.1101	0.8293	1.277	0.7954
	HLA_B_5101	0.9726	0.1102	0.7836	1.207	0.8007
	HLA_A_2410	0.7345	1.232	0.06572	8.21	0.8022
	HLA_B_3501	0.9625	0.1618	0.7009	1.322	0.8131
	HLA_B_3503	1.067	0.2809	0.6152	1.85	0.8175
	HLA_B_5901	1.353	1.455	0.07818	23.4	0.8355
	HLA_B_1511	1.287	1.285	0.1037	15.98	0.8441
	HLA_DRB1_0403	0.9724	0.1655	0.7031	1.345	0.8659
	HLA_A_0206	0.9805	0.1305	0.7591	1.266	0.88
	HLA_DQB1_0609	1.034	0.2289	0.6604	1.62	0.8832
	HLA_DPB1_1701	0.9668	0.2505	0.5917	1.58	0.8929
	HLA_DRB1_1101	0.9887	0.08594	0.8355	1.17	0.8952
	HLA_A_3001	0.9652	0.2764	0.5615	1.659	0.8979
	HLA_B_5701	1.037	0.2995	0.5766	1.865	0.9035
	HLA_B_5801	0.9761	0.2003	0.6592	1.445	0.904
	HLA_B_3802	0.984	0.1425	0.7442	1.301	0.9098
	HLA_DPB1_1401	1.016	0.1544	0.751	1.375	0.9167
	HLA_DRB1_1404	0.9862	0.15	0.735	1.323	0.9265
	HLA_DRB1_0301	0.9895	0.1627	0.7193	1.361	0.9483
	HLA_A_3201	0.9868	0.2825	0.5672	1.717	0.9624
	HLA_B_3505	1.016	0.4823	0.3946	2.614	0.9743
	HLA_A_0301	0.9967	0.1902	0.6865	1.447	0.9863
	HLA_DQB1_0201	0.9985	0.1284	0.7764	1.284	0.9908
Tibetan	HLA_DQB1_0601	3.751	0.4798	1.465	9.606	0.005859
	HLA_DRB1_1502	5.463	0.7353	1.293	23.09	0.02093
	HLA_DQA1_0301	1.527	0.1907	1.051	2.219	0.02636
	HLA_DQA1_0103	2.442	0.4315	1.048	5.688	0.03859
	HLA_C_0102	1.692	0.2608	1.015	2.821	0.04376
	HLA_DQB1_0401	1.976	0.339	1.017	3.84	0.04456
	HLA_B_5502	1.89	0.3284	0.9932	3.598	0.05249
	HLA_B_3501	2.161	0.4173	0.9538	4.897	0.0648
	HLA_DQB1_0301	0.7	0.1937	0.4789	1.023	0.06554
	HLA_DRB1_1201	0.6306	0.2506	0.3859	1.03	0.06574
	HLA_C_0401	1.733	0.2998	0.9631	3.119	0.06659
	HLA_B_4006	1.689	0.3044	0.9301	3.067	0.08508
	HLA_DRB1_0301	0.157	1.094	0.0184	1.34	0.0906
	HLA_DQA1_0201	2.586	0.5683	0.8489	7.877	0.09458
	HLA_DRB1_0701	2.586	0.5683	0.8489	7.877	0.09458
	HLA_DQA1_0501	0.7197	0.1978	0.4884	1.06	0.09623
	HLA_DRB1_1202	0.359	0.6174	0.107	1.204	0.09706
	HLA_DQB1_0302	1.519	0.2604	0.9119	2.531	0.1083
	HLA_DRB1_0405	1.605	0.2948	0.9005	2.86	0.1086
	HLA_A_0207	0.6428	0.3012	0.3561	1.16	0.1423
	HLA_C_1402	0.6469	0.3059	0.3552	1.178	0.1545
	HLA_C_0801	0.6843	0.2725	0.4012	1.167	0.1639
	HLA_C_1203	2.779	0.7371	0.6553	11.78	0.1656
	HLA_B_5102	0.179	1.242	0.0157	2.041	0.1659
	HLA_A_1102	0.1578	1.341	0.01138	2.187	0.1686
	HLA_B_5101	0.7335	0.2317	0.4657	1.155	0.181
	HLA_DRB1_0403	1.781	0.4441	0.7461	4.253	0.1935
	HLA_DQB1_0602	0.4787	0.5671	0.1575	1.455	0.1939
	HLA_DQA1_0102	0.6693	0.3198	0.3575	1.253	0.2093
	HLA_DQA1_0601	0.6855	0.3017	0.3795	1.238	0.2107
	HLA_B_1502	0.4043	0.7266	0.09733	1.679	0.2126
	HLA_A_0101	0.424	0.6895	0.1098	1.638	0.2134
	HLA_A_0206	0.7213	0.2652	0.4289	1.213	0.218
	HLA_A_0201	0.7584	0.2428	0.4713	1.221	0.2548
	HLA_DQB1_0603	0.2705	1.153	0.02822	2.594	0.257
	HLA_DRB1_1301	0.2705	1.153	0.02822	2.594	0.257
	HLA_C_0702	0.7734	0.2308	0.4919	1.216	0.2655
	HLA_C_0704	2.429	0.8201	0.4868	12.12	0.2792
	HLA_A_3101	1.382	0.3002	0.7671	2.489	0.2815
	HLA_B_4801	0.6549	0.4047	0.2963	1.447	0.2955
	HLA_A_2601	1.408	0.3304	0.7369	2.69	0.3003
	HLA_B_5701	0.2263	1.457	0.01301	3.937	0.3079
	HLA_DRB1_0401	1.794	0.602	0.5512	5.836	0.3318
	HLA_B_5401	1.998	0.7194	0.4877	8.181	0.3361
	HLA_DPB1_0901	3.791	1.386	0.2507	57.33	0.3362
	HLA_B_5001	3.028	1.168	0.3066	29.9	0.3431
	HLA_DQB1_0402	0.7778	0.2767	0.4522	1.338	0.3638
	HLA_DRB1_1405	2.764	1.12	0.308	24.8	0.3638
	HLA_DQA1_0401	0.7575	0.3109	0.4118	1.393	0.3716
	HLA_DRB1_0802	0.7638	0.3071	0.4184	1.394	0.3803
	HLA_DPB1_0301	1.52	0.481	0.5921	3.902	0.384
	HLA_B_3901	0.3406	1.248	0.02951	3.93	0.3881
	HLA_DPA1_0103	0.8666	0.1695	0.6216	1.208	0.3984
	HLA_DPB1_1401	0.7236	0.3872	0.3388	1.545	0.4034
	HLA_DPA1_0202	0.8652	0.1804	0.6075	1.232	0.4223
	HLA_B_4403	2.514	1.151	0.2635	23.98	0.4232
	HLA_DQB1_0502	0.7769	0.3276	0.4088	1.476	0.4409
	HLA_B_2704	0.7509	0.39	0.3497	1.613	0.4627
	HLA_B_4002	1.437	0.4942	0.5455	3.785	0.4632
	HLA_DRB1_1501	0.6958	0.5016	0.2603	1.859	0.4696
	HLA_DQB1_0503	1.391	0.4616	0.563	3.439	0.4742
	HLA_DPB1_0501	0.8792	0.1821	0.6153	1.256	0.4796
	HLA_DRB1_1401	1.361	0.4411	0.5732	3.23	0.4852
	HLA_DRB1_1602	0.7626	0.3929	0.353	1.647	0.4903
	HLA_A_2402	1.14	0.1994	0.7712	1.685	0.5113
	HLA_A_3001	0.5859	0.8147	0.1187	2.892	0.5116
	HLA_A_3303	0.6209	0.7313	0.1481	2.603	0.5145
	HLA_DRB1_0803	1.22	0.3059	0.6697	2.222	0.516
	HLA_A_0203	1.57	0.7365	0.3706	6.649	0.5404
	HLA_A_0301	1.345	0.5004	0.5044	3.587	0.5537
	HLA_B_3503	0.6757	0.6758	0.1797	2.541	0.5618
	HLA_DRB1_0101	0.5261	1.133	0.05715	4.843	0.5706
	HLA_B_1501	0.8626	0.2615	0.5167	1.44	0.572
	HLA_DPB1_1601	2.222	1.535	0.1097	45.01	0.6028
	HLA_B_1301	1.716	1.105	0.1968	14.97	0.6249
	HLA_DRB1_1101	1.162	0.3078	0.6357	2.124	0.6257
	HLA_A_2901	0.5544	1.256	0.04728	6.5	0.6386
	HLA_B_4001	0.8354	0.4007	0.3809	1.832	0.6535
	HLA_B_0702	0.637	1.005	0.08885	4.567	0.6537
	HLA_A_3201	0.7526	0.6464	0.212	2.672	0.6602
	HLA_DPB1_1301	1.22	0.4794	0.4768	3.123	0.6781
	HLA_B_0801	0.615	1.249	0.05315	7.117	0.6972
	HLA_DPA1_0401	0.6776	1.092	0.07965	5.765	0.7216
	HLA_A_6801	0.7465	0.8236	0.1486	3.751	0.7227
	HLA_B_0705	1.599	1.376	0.1078	23.71	0.7331
	HLA_DPB1_2601	1.461	1.146	0.1546	13.8	0.7408
	HLA_B_3701	1.418	1.163	0.1453	13.85	0.7637
	HLA_C_0602	1.178	0.5515	0.3997	3.472	0.7664
	HLA_DQB1_0201	0.8613	0.5225	0.3093	2.398	0.775
	HLA_B_3802	1.065	0.3057	0.5849	1.939	0.837
	HLA_C_1502	0.9411	0.2958	0.5271	1.68	0.8373
	HLA_DPB1_0201	1.042	0.2033	0.6993	1.551	0.841
	HLA_DPB1_2801	1.354	1.549	0.06502	28.21	0.8448
	HLA_C_0701	0.7883	1.22	0.07219	8.607	0.8454
	HLA_C_0303	1.061	0.3083	0.58	1.942	0.847
	HLA_B_1302	0.8513	0.8555	0.1592	4.553	0.8508
	HLA_DRB1_0406	1.069	0.3559	0.532	2.147	0.8518
	HLA_A_1101	1.043	0.2339	0.6594	1.649	0.8578
	HLA_DRB1_1001	1.122	0.6551	0.3106	4.05	0.861
	HLA_DRB1_1404	0.9191	0.5172	0.3335	2.533	0.8705
	HLA_DQB1_0501	0.9246	0.5168	0.3358	2.546	0.8795
	HLA_DPB1_0202	1.102	0.7338	0.2615	4.642	0.8951
	HLA_DRB1_0901	0.9624	0.3009	0.5336	1.736	0.8987
	HLA_DPB1_0402	1.028	0.2303	0.6543	1.614	0.9056
	HLA_B_4601	1.068	0.6191	0.3174	3.594	0.9154
	HLA_A_2407	0.9459	0.7511	0.217	4.123	0.941
	HLA_DPA1_0201	1.017	0.2658	0.6041	1.712	0.9491
	HLA_DQA1_0101	0.983	0.2955	0.5508	1.754	0.9539
	HLA_A_0216	0.954	0.828	0.1883	4.834	0.9547
	HLA_C_1202	0.982	0.3709	0.4747	2.032	0.961
	HLA_B_1518	1.026	0.5853	0.3259	3.232	0.9645
	HLA_B_5201	1.023	0.5197	0.3694	2.833	0.9649
	HLA_C_0304	0.9858	0.3279	0.5184	1.875	0.9651
	HLA_DQB1_0303	1.011	0.3022	0.5592	1.828	0.9711
	HLA_DPB1_0401	1.01	0.3602	0.4986	2.047	0.9775
	HLA_B_1801	1.049	2.054	0.0187	58.81	0.9815
	HLA_DPB1_2101	0.975	1.443	0.05765	16.49	0.986
	HLA_B_6701	0.9925	0.5571	0.333	2.958	0.9892
	HLA_DPB1_1701	1.004	1.057	0.1264	7.978	0.9969
