# Supplementary material for: Genome‐wide association study of tuberculosis in the western Chinese Han and Tibetan population
Source: MedComm (2020). 2023 Mar 29;4(2):e250. doi: 10.1002/mco2.250 (PMC10050958; doi:10.1002/mco2.250)
Supplement: Supplementary file 6 — Supporting information [file MCO2-4-e250-s004.xlsx]

## Sheet: Data 5A
Data 5A. The eQTL effects of rs111875628 using the GTEx portal
Gencode Id	Gene Symbol	Variant Id	SNP Id	P-Value	NES	Tissue
ENSG00000229391.7	HLA-DRB6	chr6_32616036_G_A_b38	rs111875628	1.7e-31	0.61	Muscle - Skeletal
ENSG00000237541.3	HLA-DQA2	chr6_32616036_G_A_b38	rs111875628	1.4e-30	0.64	Muscle - Skeletal
ENSG00000229391.7	HLA-DRB6	chr6_32616036_G_A_b38	rs111875628	6.5e-27	0.61	Thyroid
ENSG00000229391.7	HLA-DRB6	chr6_32616036_G_A_b38	rs111875628	2e-26	0.63	Lung
ENSG00000229391.7	HLA-DRB6	chr6_32616036_G_A_b38	rs111875628	3e-25	0.61	Nerve - Tibial
ENSG00000237541.3	HLA-DQA2	chr6_32616036_G_A_b38	rs111875628	5.7e-25	0.56	Skin - Sun Exposed (Lower leg)
ENSG00000229391.7	HLA-DRB6	chr6_32616036_G_A_b38	rs111875628	1.6e-23	0.46	Artery - Tibial
ENSG00000229391.7	HLA-DRB6	chr6_32616036_G_A_b38	rs111875628	3.3e-23	0.57	Skin - Sun Exposed (Lower leg)
ENSG00000237541.3	HLA-DQA2	chr6_32616036_G_A_b38	rs111875628	1.3e-22	0.63	Lung
ENSG00000237541.3	HLA-DQA2	chr6_32616036_G_A_b38	rs111875628	1.3e-22	0.65	Adipose - Subcutaneous
ENSG00000237541.3	HLA-DQA2	chr6_32616036_G_A_b38	rs111875628	2.4e-22	0.64	Nerve - Tibial
ENSG00000229391.7	HLA-DRB6	chr6_32616036_G_A_b38	rs111875628	4.6e-22	0.64	Esophagus - Muscularis
ENSG00000237541.3	HLA-DQA2	chr6_32616036_G_A_b38	rs111875628	6.2e-22	0.53	Whole Blood
ENSG00000237541.3	HLA-DQA2	chr6_32616036_G_A_b38	rs111875628	6.8e-22	0.68	Esophagus - Muscularis
ENSG00000229391.7	HLA-DRB6	chr6_32616036_G_A_b38	rs111875628	2.9e-21	0.59	Adipose - Subcutaneous
ENSG00000229391.7	HLA-DRB6	chr6_32616036_G_A_b38	rs111875628	3.6e-21	0.6	Skin - Not Sun Exposed (Suprapubic)
ENSG00000237541.3	HLA-DQA2	chr6_32616036_G_A_b38	rs111875628	1.8e-19	0.54	Artery - Tibial
ENSG00000237541.3	HLA-DQA2	chr6_32616036_G_A_b38	rs111875628	2.5e-19	0.55	Esophagus - Mucosa
ENSG00000237541.3	HLA-DQA2	chr6_32616036_G_A_b38	rs111875628	1.1e-18	0.77	Esophagus - Gastroesophageal Junction
ENSG00000237541.3	HLA-DQA2	chr6_32616036_G_A_b38	rs111875628	1.9e-18	0.65	Adipose - Visceral (Omentum)
ENSG00000237541.3	HLA-DQA2	chr6_32616036_G_A_b38	rs111875628	2.4e-18	0.47	Skin - Not Sun Exposed (Suprapubic)
ENSG00000229391.7	HLA-DRB6	chr6_32616036_G_A_b38	rs111875628	4.2e-18	0.59	Adipose - Visceral (Omentum)
ENSG00000237541.3	HLA-DQA2	chr6_32616036_G_A_b38	rs111875628	2.3e-17	0.52	Thyroid
ENSG00000229391.7	HLA-DRB6	chr6_32616036_G_A_b38	rs111875628	4.5e-17	0.49	Esophagus - Mucosa
ENSG00000229391.7	HLA-DRB6	chr6_32616036_G_A_b38	rs111875628	5.8e-17	0.68	Colon - Sigmoid
ENSG00000237541.3	HLA-DQA2	chr6_32616036_G_A_b38	rs111875628	1.7e-16	0.64	Heart - Left Ventricle
ENSG00000229391.7	HLA-DRB6	chr6_32616036_G_A_b38	rs111875628	5.6e-16	0.58	Heart - Atrial Appendage
ENSG00000229391.7	HLA-DRB6	chr6_32616036_G_A_b38	rs111875628	6.1e-16	0.63	Esophagus - Gastroesophageal Junction
ENSG00000229391.7	HLA-DRB6	chr6_32616036_G_A_b38	rs111875628	9.1e-16	0.56	Heart - Left Ventricle
ENSG00000237541.3	HLA-DQA2	chr6_32616036_G_A_b38	rs111875628	4.3e-15	0.66	Colon - Sigmoid
ENSG00000229391.7	HLA-DRB6	chr6_32616036_G_A_b38	rs111875628	5.2e-15	0.37	Whole Blood
ENSG00000229391.7	HLA-DRB6	chr6_32616036_G_A_b38	rs111875628	2.2e-14	0.55	Breast - Mammary Tissue
ENSG00000229391.7	HLA-DRB6	chr6_32616036_G_A_b38	rs111875628	4.3e-14	0.5	Colon - Transverse
ENSG00000237541.3	HLA-DQA2	chr6_32616036_G_A_b38	rs111875628	6.2e-14	0.55	Artery - Aorta
ENSG00000237541.3	HLA-DQA2	chr6_32616036_G_A_b38	rs111875628	6.4e-14	0.56	Heart - Atrial Appendage
ENSG00000237541.3	HLA-DQA2	chr6_32616036_G_A_b38	rs111875628	1.2e-13	0.53	Colon - Transverse
ENSG00000229391.7	HLA-DRB6	chr6_32616036_G_A_b38	rs111875628	1.3e-13	0.45	Artery - Aorta
ENSG00000196126.11	HLA-DRB1	chr6_32616036_G_A_b38	rs111875628	1.4e-12	-0.24	Skin - Sun Exposed (Lower leg)
ENSG00000229391.7	HLA-DRB6	chr6_32616036_G_A_b38	rs111875628	1.5e-12	0.55	Brain - Frontal Cortex (BA9)
ENSG00000237541.3	HLA-DQA2	chr6_32616036_G_A_b38	rs111875628	6.6e-12	0.54	Stomach
ENSG00000237541.3	HLA-DQA2	chr6_32616036_G_A_b38	rs111875628	7.6e-12	0.54	Pancreas
ENSG00000229391.7	HLA-DRB6	chr6_32616036_G_A_b38	rs111875628	1.3e-11	0.49	Pancreas
ENSG00000237541.3	HLA-DQA2	chr6_32616036_G_A_b38	rs111875628	1.9e-11	0.72	Liver
ENSG00000229391.7	HLA-DRB6	chr6_32616036_G_A_b38	rs111875628	2.8e-11	0.55	Pituitary
ENSG00000237541.3	HLA-DQA2	chr6_32616036_G_A_b38	rs111875628	3.4e-11	0.61	Spleen
ENSG00000229391.7	HLA-DRB6	chr6_32616036_G_A_b38	rs111875628	9.5e-11	0.65	Brain - Hypothalamus
ENSG00000229391.7	HLA-DRB6	chr6_32616036_G_A_b38	rs111875628	1.8e-10	0.67	Liver
ENSG00000229391.7	HLA-DRB6	chr6_32616036_G_A_b38	rs111875628	3.2e-10	0.58	Spleen
ENSG00000237541.3	HLA-DQA2	chr6_32616036_G_A_b38	rs111875628	5.4e-10	0.65	Adrenal Gland
ENSG00000229391.7	HLA-DRB6	chr6_32616036_G_A_b38	rs111875628	8.3e-10	0.45	Testis
ENSG00000196126.11	HLA-DRB1	chr6_32616036_G_A_b38	rs111875628	8.5e-10	-0.23	Skin - Not Sun Exposed (Suprapubic)
ENSG00000229391.7	HLA-DRB6	chr6_32616036_G_A_b38	rs111875628	1e-09	0.5	Artery - Coronary
ENSG00000237541.3	HLA-DQA2	chr6_32616036_G_A_b38	rs111875628	1.3e-09	0.66	Small Intestine - Terminal Ileum
ENSG00000196301.3	HLA-DRB9	chr6_32616036_G_A_b38	rs111875628	1.9e-09	0.36	Thyroid
ENSG00000196126.11	HLA-DRB1	chr6_32616036_G_A_b38	rs111875628	2e-09	-0.23	Adipose - Subcutaneous
ENSG00000229391.7	HLA-DRB6	chr6_32616036_G_A_b38	rs111875628	2.2e-09	0.64	Brain - Cerebellar Hemisphere
ENSG00000196301.3	HLA-DRB9	chr6_32616036_G_A_b38	rs111875628	2.8e-09	0.36	Nerve - Tibial
ENSG00000196301.3	HLA-DRB9	chr6_32616036_G_A_b38	rs111875628	3.3e-09	0.42	Adipose - Visceral (Omentum)
ENSG00000204338.8	CYP21A1P	chr6_32616036_G_A_b38	rs111875628	3.8e-09	0.29	Whole Blood
ENSG00000237541.3	HLA-DQA2	chr6_32616036_G_A_b38	rs111875628	5.2e-09	0.6	Prostate
ENSG00000237541.3	HLA-DQA2	chr6_32616036_G_A_b38	rs111875628	6.3e-09	0.5	Breast - Mammary Tissue
ENSG00000204338.8	CYP21A1P	chr6_32616036_G_A_b38	rs111875628	8.6e-09	0.29	Esophagus - Muscularis
ENSG00000196301.3	HLA-DRB9	chr6_32616036_G_A_b38	rs111875628	1.2e-08	0.27	Whole Blood
ENSG00000229391.7	HLA-DRB6	chr6_32616036_G_A_b38	rs111875628	2.6e-08	0.5	Brain - Nucleus accumbens (basal ganglia)
ENSG00000229391.7	HLA-DRB6	chr6_32616036_G_A_b38	rs111875628	2.8e-08	0.36	Stomach
ENSG00000237541.3	HLA-DQA2	chr6_32616036_G_A_b38	rs111875628	2.8e-08	0.49	Testis
ENSG00000229391.7	HLA-DRB6	chr6_32616036_G_A_b38	rs111875628	3e-08	0.57	Brain - Spinal cord (cervical c-1)
ENSG00000229391.7	HLA-DRB6	chr6_32616036_G_A_b38	rs111875628	3.4e-08	0.51	Brain - Caudate (basal ganglia)
ENSG00000204267.13	TAP2	chr6_32616036_G_A_b38	rs111875628	3.4e-08	-0.15	Cells - Cultured fibroblasts
ENSG00000196301.3	HLA-DRB9	chr6_32616036_G_A_b38	rs111875628	3.5e-08	0.33	Lung
ENSG00000229391.7	HLA-DRB6	chr6_32616036_G_A_b38	rs111875628	6.7e-08	0.5	Brain - Cortex
ENSG00000237541.3	HLA-DQA2	chr6_32616036_G_A_b38	rs111875628	8.7e-08	0.52	Brain - Nucleus accumbens (basal ganglia)
ENSG00000196126.11	HLA-DRB1	chr6_32616036_G_A_b38	rs111875628	1e-07	-0.43	Brain - Anterior cingulate cortex (BA24)
ENSG00000204338.8	CYP21A1P	chr6_32616036_G_A_b38	rs111875628	1e-07	0.32	Nerve - Tibial
ENSG00000237541.3	HLA-DQA2	chr6_32616036_G_A_b38	rs111875628	1.2e-07	0.52	Artery - Coronary
ENSG00000241106.6	HLA-DOB	chr6_32616036_G_A_b38	rs111875628	1.3e-07	0.29	Artery - Tibial
ENSG00000229391.7	HLA-DRB6	chr6_32616036_G_A_b38	rs111875628	1.6e-07	0.53	Small Intestine - Terminal Ileum
ENSG00000196126.11	HLA-DRB1	chr6_32616036_G_A_b38	rs111875628	1.7e-07	-0.1	Whole Blood
ENSG00000196126.11	HLA-DRB1	chr6_32616036_G_A_b38	rs111875628	1.7e-07	-0.42	Brain - Cerebellum
ENSG00000241106.6	HLA-DOB	chr6_32616036_G_A_b38	rs111875628	2e-07	0.34	Esophagus - Muscularis
ENSG00000237541.3	HLA-DQA2	chr6_32616036_G_A_b38	rs111875628	2.4e-07	0.53	Brain - Cerebellum
ENSG00000237541.3	HLA-DQA2	chr6_32616036_G_A_b38	rs111875628	2.5e-07	0.63	Brain - Amygdala
ENSG00000237541.3	HLA-DQA2	chr6_32616036_G_A_b38	rs111875628	2.5e-07	0.63	Brain - Cerebellar Hemisphere
ENSG00000229391.7	HLA-DRB6	chr6_32616036_G_A_b38	rs111875628	3.3e-07	0.54	Adrenal Gland
ENSG00000229391.7	HLA-DRB6	chr6_32616036_G_A_b38	rs111875628	3.7e-07	0.5	Prostate
ENSG00000237541.3	HLA-DQA2	chr6_32616036_G_A_b38	rs111875628	4.5e-07	0.56	Brain - Caudate (basal ganglia)
ENSG00000241106.6	HLA-DOB	chr6_32616036_G_A_b38	rs111875628	4.9e-07	0.26	Muscle - Skeletal
ENSG00000229391.7	HLA-DRB6	chr6_32616036_G_A_b38	rs111875628	5.7e-07	0.51	Brain - Amygdala
ENSG00000204338.8	CYP21A1P	chr6_32616036_G_A_b38	rs111875628	5.8e-07	0.23	Thyroid
ENSG00000229391.7	HLA-DRB6	chr6_32616036_G_A_b38	rs111875628	6.8e-07	0.54	Brain - Hippocampus
ENSG00000237541.3	HLA-DQA2	chr6_32616036_G_A_b38	rs111875628	8.4e-07	0.48	Pituitary
ENSG00000237541.3	HLA-DQA2	chr6_32616036_G_A_b38	rs111875628	1.1e-06	0.55	Brain - Hypothalamus
ENSG00000196301.3	HLA-DRB9	chr6_32616036_G_A_b38	rs111875628	1.2e-06	0.32	Skin - Not Sun Exposed (Suprapubic)
ENSG00000196126.11	HLA-DRB1	chr6_32616036_G_A_b38	rs111875628	1.2e-06	-0.32	Brain - Nucleus accumbens (basal ganglia)
ENSG00000237541.3	HLA-DQA2	chr6_32616036_G_A_b38	rs111875628	1.2e-06	0.69	Uterus
ENSG00000240053.8	LY6G5B	chr6_32616036_G_A_b38	rs111875628	1.3e-06	-0.095	Whole Blood
ENSG00000237541.3	HLA-DQA2	chr6_32616036_G_A_b38	rs111875628	1.6e-06	0.58	Brain - Anterior cingulate cortex (BA24)
ENSG00000229391.7	HLA-DRB6	chr6_32616036_G_A_b38	rs111875628	1.7e-06	0.5	Ovary
ENSG00000237541.3	HLA-DQA2	chr6_32616036_G_A_b38	rs111875628	1.9e-06	0.59	Ovary
ENSG00000229391.7	HLA-DRB6	chr6_32616036_G_A_b38	rs111875628	2.1e-06	0.58	Uterus
ENSG00000241106.6	HLA-DOB	chr6_32616036_G_A_b38	rs111875628	2.5e-06	0.25	Cells - Cultured fibroblasts
ENSG00000196126.11	HLA-DRB1	chr6_32616036_G_A_b38	rs111875628	2.7e-06	-0.16	Muscle - Skeletal
ENSG00000204338.8	CYP21A1P	chr6_32616036_G_A_b38	rs111875628	2.9e-06	0.27	Adipose - Subcutaneous
ENSG00000229391.7	HLA-DRB6	chr6_32616036_G_A_b38	rs111875628	3e-06	0.48	Brain - Cerebellum
ENSG00000204338.8	CYP21A1P	chr6_32616036_G_A_b38	rs111875628	3.2e-06	0.25	Artery - Tibial
ENSG00000229391.7	HLA-DRB6	chr6_32616036_G_A_b38	rs111875628	3.6e-06	0.47	Brain - Anterior cingulate cortex (BA24)
ENSG00000204256.12	BRD2	chr6_32616036_G_A_b38	rs111875628	3.9e-06	0.12	Nerve - Tibial
ENSG00000237541.3	HLA-DQA2	chr6_32616036_G_A_b38	rs111875628	3.9e-06	0.6	Brain - Substantia nigra
ENSG00000204338.8	CYP21A1P	chr6_32616036_G_A_b38	rs111875628	4.2e-06	0.26	Skin - Sun Exposed (Lower leg)
ENSG00000204338.8	CYP21A1P	chr6_32616036_G_A_b38	rs111875628	4.2e-06	0.29	Esophagus - Mucosa
ENSG00000240053.8	LY6G5B	chr6_32616036_G_A_b38	rs111875628	4.6e-06	-0.13	Esophagus - Mucosa
ENSG00000237541.3	HLA-DQA2	chr6_32616036_G_A_b38	rs111875628	5.6e-06	0.61	Cells - EBV-transformed lymphocytes
ENSG00000241106.6	HLA-DOB	chr6_32616036_G_A_b38	rs111875628	5.8e-06	0.27	Skin - Sun Exposed (Lower leg)
ENSG00000196126.11	HLA-DRB1	chr6_32616036_G_A_b38	rs111875628	6.1e-06	-0.27	Heart - Atrial Appendage
ENSG00000196126.11	HLA-DRB1	chr6_32616036_G_A_b38	rs111875628	7.5e-06	-0.16	Lung
ENSG00000204314.10	PRRT1	chr6_32616036_G_A_b38	rs111875628	7.7e-06	0.12	Adipose - Subcutaneous
ENSG00000204338.8	CYP21A1P	chr6_32616036_G_A_b38	rs111875628	8.4e-06	0.35	Testis
ENSG00000240053.8	LY6G5B	chr6_32616036_G_A_b38	rs111875628	8.6e-06	-0.092	Lung
ENSG00000229391.7	HLA-DRB6	chr6_32616036_G_A_b38	rs111875628	9.2e-06	0.51	Vagina
ENSG00000204338.8	CYP21A1P	chr6_32616036_G_A_b38	rs111875628	9.9e-06	0.3	Skin - Not Sun Exposed (Suprapubic)
ENSG00000196735.11	HLA-DQA1	chr6_32616036_G_A_b38	rs111875628	9.9e-06	-0.2	Skin - Sun Exposed (Lower leg)
ENSG00000229391.7	HLA-DRB6	chr6_32616036_G_A_b38	rs111875628	1.1e-05	0.52	Brain - Substantia nigra
ENSG00000204314.10	PRRT1	chr6_32616036_G_A_b38	rs111875628	1.2e-05	0.14	Esophagus - Mucosa
ENSG00000198502.5	HLA-DRB5	chr6_32616036_G_A_b38	rs111875628	1.2e-05	-0.23	Muscle - Skeletal
ENSG00000237541.3	HLA-DQA2	chr6_32616036_G_A_b38	rs111875628	1.4e-05	0.48	Brain - Frontal Cortex (BA9)
ENSG00000204314.10	PRRT1	chr6_32616036_G_A_b38	rs111875628	1.4e-05	0.17	Skin - Sun Exposed (Lower leg)
ENSG00000240053.8	LY6G5B	chr6_32616036_G_A_b38	rs111875628	1.4e-05	-0.14	Colon - Transverse
ENSG00000198502.5	HLA-DRB5	chr6_32616036_G_A_b38	rs111875628	1.5e-05	-0.17	Whole Blood
ENSG00000241106.6	HLA-DOB	chr6_32616036_G_A_b38	rs111875628	1.6e-05	0.13	Whole Blood
ENSG00000204386.10	NEU1	chr6_32616036_G_A_b38	rs111875628	1.7e-05	0.2	Spleen
ENSG00000229391.7	HLA-DRB6	chr6_32616036_G_A_b38	rs111875628	1.9e-05	0.48	Brain - Putamen (basal ganglia)
ENSG00000196126.11	HLA-DRB1	chr6_32616036_G_A_b38	rs111875628	2.6e-05	-0.29	Brain - Substantia nigra
ENSG00000241106.6	HLA-DOB	chr6_32616036_G_A_b38	rs111875628	2.7e-05	0.27	Skin - Not Sun Exposed (Suprapubic)
ENSG00000241106.6	HLA-DOB	chr6_32616036_G_A_b38	rs111875628	3.9e-05	0.41	Adrenal Gland
ENSG00000204308.7	RNF5	chr6_32616036_G_A_b38	rs111875628	4.1e-05	0.085	Muscle - Skeletal
ENSG00000241106.6	HLA-DOB	chr6_32616036_G_A_b38	rs111875628	4.3e-05	0.3	Colon - Sigmoid
ENSG00000237541.3	HLA-DQA2	chr6_32616036_G_A_b38	rs111875628	4.6e-05	0.45	Brain - Cortex
ENSG00000196301.3	HLA-DRB9	chr6_32616036_G_A_b38	rs111875628	4.6e-05	0.25	Adipose - Subcutaneous
ENSG00000225914.1	XXbac-BPG154L12.4	chr6_32616036_G_A_b38	rs111875628	4.8e-05	0.25	Adipose - Subcutaneous
ENSG00000204338.8	CYP21A1P	chr6_32616036_G_A_b38	rs111875628	5e-05	0.26	Colon - Sigmoid
ENSG00000240053.8	LY6G5B	chr6_32616036_G_A_b38	rs111875628	5.7e-05	-0.18	Testis
ENSG00000196126.11	HLA-DRB1	chr6_32616036_G_A_b38	rs111875628	5.8e-05	-0.32	Brain - Putamen (basal ganglia)
ENSG00000198502.5	HLA-DRB5	chr6_32616036_G_A_b38	rs111875628	6e-05	-0.24	Lung
ENSG00000196301.3	HLA-DRB9	chr6_32616036_G_A_b38	rs111875628	6.9e-05	0.38	Adrenal Gland
ENSG00000231852.6	CYP21A2	chr6_32616036_G_A_b38	rs111875628	7.7e-05	0.17	Thyroid
ENSG00000204338.8	CYP21A1P	chr6_32616036_G_A_b38	rs111875628	8.4e-05	0.27	Esophagus - Gastroesophageal Junction
ENSG00000198502.5	HLA-DRB5	chr6_32616036_G_A_b38	rs111875628	8.5e-05	-0.31	Heart - Atrial Appendage
ENSG00000240053.8	LY6G5B	chr6_32616036_G_A_b38	rs111875628	8.9e-05	-0.13	Breast - Mammary Tissue
ENSG00000196126.11	HLA-DRB1	chr6_32616036_G_A_b38	rs111875628	8.9e-05	-0.11	Artery - Tibial
ENSG00000213676.10	ATF6B	chr6_32616036_G_A_b38	rs111875628	9.6e-05	0.1	Muscle - Skeletal
ENSG00000241106.6	HLA-DOB	chr6_32616036_G_A_b38	rs111875628	9.8e-05	0.21	Adipose - Subcutaneous
ENSG00000225914.1	XXbac-BPG154L12.4	chr6_32616036_G_A_b38	rs111875628	9.8e-05	0.24	Thyroid
ENSG00000204396.10	VWA7	chr6_32616036_G_A_b38	rs111875628	0.0001	-0.2	Pancreas
ENSG00000196301.3	HLA-DRB9	chr6_32616036_G_A_b38	rs111875628	0.0001	0.27	Artery - Aorta
ENSG00000196735.11	HLA-DQA1	chr6_32616036_G_A_b38	rs111875628	0.0001	-0.18	Skin - Not Sun Exposed (Suprapubic)
ENSG00000225914.1	XXbac-BPG154L12.4	chr6_32616036_G_A_b38	rs111875628	0.0001	0.25	Cells - Cultured fibroblasts
ENSG00000198502.5	HLA-DRB5	chr6_32616036_G_A_b38	rs111875628	0.00011	-0.3	Heart - Left Ventricle
ENSG00000198502.5	HLA-DRB5	chr6_32616036_G_A_b38	rs111875628	0.00012	-0.24	Thyroid
ENSG00000196126.11	HLA-DRB1	chr6_32616036_G_A_b38	rs111875628	0.00012	-0.13	Esophagus - Mucosa
ENSG00000240053.8	LY6G5B	chr6_32616036_G_A_b38	rs111875628	0.00012	-0.1	Heart - Left Ventricle
ENSG00000196126.11	HLA-DRB1	chr6_32616036_G_A_b38	rs111875628	0.00012	-0.17	Adipose - Visceral (Omentum)
ENSG00000204296.11	C6orf10	chr6_32616036_G_A_b38	rs111875628	0.00013	0.086	Testis
ENSG00000240053.8	LY6G5B	chr6_32616036_G_A_b38	rs111875628	0.00015	-0.077	Artery - Tibial
ENSG00000240053.8	LY6G5B	chr6_32616036_G_A_b38	rs111875628	0.00015	-0.099	Esophagus - Muscularis
ENSG00000196126.11	HLA-DRB1	chr6_32616036_G_A_b38	rs111875628	0.00016	-0.26	Testis
ENSG00000204267.13	TAP2	chr6_32616036_G_A_b38	rs111875628	0.00017	-0.14	Nerve - Tibial
ENSG00000240053.8	LY6G5B	chr6_32616036_G_A_b38	rs111875628	0.00017	-0.082	Adipose - Subcutaneous
ENSG00000241106.6	HLA-DOB	chr6_32616036_G_A_b38	rs111875628	0.0002	0.21	Esophagus - Mucosa
ENSG00000240053.8	LY6G5B	chr6_32616036_G_A_b38	rs111875628	0.00026	-0.091	Thyroid

## Sheet: Data 5B
Data 5B. The sQTL effects of rs111875628 exported from the GTEx portal
Gencode Id	Gene Symbol	Variant Id	SNP Id	Phenotype Id	Intron Id	P-Value	NES	Tissue
ENSG00000196735.11	HLA-DQA1	chr6_32616036_G_A_b38	rs111875628	chr6:32637540:32641310:clu_29043:ENSG00000196735.11	32637540:32641310:clu_29043	4.9e-60	-0.97	Whole Blood
ENSG00000237541.3	HLA-DQA2	chr6_32616036_G_A_b38	rs111875628	chr6:32637540:32641310:clu_29043:ENSG00000237541.3	32637540:32641310:clu_29043	4.9e-60	-0.97	Whole Blood
ENSG00000237541.3	HLA-DQA2	chr6_32616036_G_A_b38	rs111875628	chr6:32637540:32641310:clu_37001:ENSG00000237541.3	32637540:32641310:clu_37001	3.6e-50	-0.95	Skin - Sun Exposed (Lower leg)
ENSG00000237541.3	HLA-DQA2	chr6_32616036_G_A_b38	rs111875628	chr6:32637540:32641310:clu_38515:ENSG00000237541.3	32637540:32641310:clu_38515	5.2e-41	-0.93	Thyroid
ENSG00000196735.11	HLA-DQA1	chr6_32616036_G_A_b38	rs111875628	chr6:32637540:32641310:clu_35070:ENSG00000196735.11	32637540:32641310:clu_35070	1.3e-36	-0.94	Adipose - Visceral (Omentum)
ENSG00000237541.3	HLA-DQA2	chr6_32616036_G_A_b38	rs111875628	chr6:32637540:32641310:clu_35070:ENSG00000237541.3	32637540:32641310:clu_35070	1.3e-36	-0.94	Adipose - Visceral (Omentum)
ENSG00000237541.3	HLA-DQA2	chr6_32616036_G_A_b38	rs111875628	chr6:32637540:32641310:clu_37174:ENSG00000237541.3	32637540:32641310:clu_37174	2.4e-29	-0.78	Nerve - Tibial
ENSG00000196735.11	HLA-DQA1	chr6_32616036_G_A_b38	rs111875628	chr6:32637540:32641310:clu_36530:ENSG00000196735.11	32637540:32641310:clu_36530	1.1e-27	-0.96	Breast - Mammary Tissue
ENSG00000237541.3	HLA-DQA2	chr6_32616036_G_A_b38	rs111875628	chr6:32637540:32641310:clu_36530:ENSG00000237541.3	32637540:32641310:clu_36530	1.1e-27	-0.96	Breast - Mammary Tissue
ENSG00000237541.3	HLA-DQA2	chr6_32616036_G_A_b38	rs111875628	chr6:32637540:32641310:clu_36530:ENSG00000237541.3	32637540:32641310:clu_36530	1.1e-27	-0.96	Breast - Mammary Tissue
ENSG00000196735.11	HLA-DQA1	chr6_32616036_G_A_b38	rs111875628	chr6:32637540:32745159:clu_31411:ENSG00000196735.11	32637540:32745159:clu_31411	5e-27	1	Spleen
ENSG00000237541.3	HLA-DQA2	chr6_32616036_G_A_b38	rs111875628	chr6:32637540:32745159:clu_31411:ENSG00000237541.3	32637540:32745159:clu_31411	5e-27	1	Spleen
ENSG00000237541.3	HLA-DQA2	chr6_32616036_G_A_b38	rs111875628	chr6:32637540:32641310:clu_33263:ENSG00000237541.3	32637540:32641310:clu_33263	3.3e-26	-0.81	Esophagus - Muscularis
ENSG00000237541.3	HLA-DQA2	chr6_32616036_G_A_b38	rs111875628	chr6:32637540:32641310:clu_31908:ENSG00000237541.3	32637540:32641310:clu_31908	1.2e-24	-0.62	Muscle - Skeletal
ENSG00000237541.3	HLA-DQA2	chr6_32616036_G_A_b38	rs111875628	chr6:32637540:32641310:clu_31917:ENSG00000237541.3	32637540:32641310:clu_31917	1.2e-24	-0.81	Artery - Aorta
ENSG00000237541.3	HLA-DQA2	chr6_32616036_G_A_b38	rs111875628	chr6:32637540:32641310:clu_33138:ENSG00000237541.3	32637540:32641310:clu_33138	1.1e-22	-0.64	Artery - Tibial
ENSG00000196735.11	HLA-DQA1	chr6_32616036_G_A_b38	rs111875628	chr6:32637540:32641310:clu_31826:ENSG00000196735.11	32637540:32641310:clu_31826	1.7e-21	-0.88	Esophagus - Gastroesophageal Junction
ENSG00000237541.3	HLA-DQA2	chr6_32616036_G_A_b38	rs111875628	chr6:32637540:32641310:clu_31826:ENSG00000237541.3	32637540:32641310:clu_31826	1.7e-21	-0.88	Esophagus - Gastroesophageal Junction
ENSG00000237541.3	HLA-DQA2	chr6_32616036_G_A_b38	rs111875628	chr6:32637540:32641310:clu_33543:ENSG00000237541.3	32637540:32641310:clu_33543	2e-20	-0.65	Esophagus - Mucosa
ENSG00000237541.3	HLA-DQA2	chr6_32616036_G_A_b38	rs111875628	chr6:32637540:32641310:clu_33543:ENSG00000237541.3	32637540:32641310:clu_33543	2e-20	-0.65	Esophagus - Mucosa
ENSG00000237541.3	HLA-DQA2	chr6_32616036_G_A_b38	rs111875628	chr6:32637540:32641310:clu_28881:ENSG00000237541.3	32637540:32641310:clu_28881	2.9e-19	-1	Adrenal Gland
ENSG00000196735.11	HLA-DQA1	chr6_32616036_G_A_b38	rs111875628	chr6:32637540:32641310:clu_29923:ENSG00000196735.11	32637540:32641310:clu_29923	5.6e-18	-0.97	Artery - Coronary
ENSG00000237541.3	HLA-DQA2	chr6_32616036_G_A_b38	rs111875628	chr6:32637540:32641310:clu_29923:ENSG00000237541.3	32637540:32641310:clu_29923	5.6e-18	-0.97	Artery - Coronary
ENSG00000237541.3	HLA-DQA2	chr6_32616036_G_A_b38	rs111875628	chr6:32637540:32641310:clu_28649:ENSG00000237541.3	32637540:32641310:clu_28649	8.7e-18	-0.74	Heart - Left Ventricle
ENSG00000196735.11	HLA-DQA1	chr6_32616036_G_A_b38	rs111875628	chr6:32642784:32642952:clu_37002:ENSG00000196735.11	32642784:32642952:clu_37002	1.8e-17	-0.55	Skin - Sun Exposed (Lower leg)
ENSG00000196735.11	HLA-DQA1	chr6_32616036_G_A_b38	rs111875628	chr6:32637540:32641310:clu_35194:ENSG00000196735.11	32637540:32641310:clu_35194	5.4e-17	-0.68	Colon - Transverse
ENSG00000237541.3	HLA-DQA2	chr6_32616036_G_A_b38	rs111875628	chr6:32637540:32641310:clu_35194:ENSG00000237541.3	32637540:32641310:clu_35194	5.4e-17	-0.68	Colon - Transverse
ENSG00000196735.11	HLA-DQA1	chr6_32616036_G_A_b38	rs111875628	chr6:32637540:32745159:clu_25635:ENSG00000196735.11	32637540:32745159:clu_25635	3.2e-16	1.1	Cells - EBV-transformed lymphocytes
ENSG00000237541.3	HLA-DQA2	chr6_32616036_G_A_b38	rs111875628	chr6:32637540:32745159:clu_25635:ENSG00000237541.3	32637540:32745159:clu_25635	3.2e-16	1.1	Cells - EBV-transformed lymphocytes
ENSG00000237541.3	HLA-DQA2	chr6_32616036_G_A_b38	rs111875628	chr6:32637540:32641310:clu_31695:ENSG00000237541.3	32637540:32641310:clu_31695	4.4e-15	-0.67	Heart - Atrial Appendage
ENSG00000196735.11	HLA-DQA1	chr6_32616036_G_A_b38	rs111875628	chr6:32637540:32641310:clu_32425:ENSG00000196735.11	32637540:32641310:clu_32425	6.9e-14	-0.93	Small Intestine - Terminal Ileum
ENSG00000237541.3	HLA-DQA2	chr6_32616036_G_A_b38	rs111875628	chr6:32637540:32641310:clu_32425:ENSG00000237541.3	32637540:32641310:clu_32425	6.9e-14	-0.93	Small Intestine - Terminal Ileum
ENSG00000237541.3	HLA-DQA2	chr6_32616036_G_A_b38	rs111875628	chr6:32637540:32641310:clu_34477:ENSG00000237541.3	32637540:32641310:clu_34477	2.1e-13	-0.78	Pituitary
ENSG00000196735.11	HLA-DQA1	chr6_32616036_G_A_b38	rs111875628	chr6:32642784:32642952:clu_31919:ENSG00000196735.11	32642784:32642952:clu_31919	2.3e-13	-0.58	Artery - Aorta
ENSG00000196735.11	HLA-DQA1	chr6_32616036_G_A_b38	rs111875628	chr6:32642784:32642952:clu_38516:ENSG00000196735.11	32642784:32642952:clu_38516	2.6e-13	-0.5	Thyroid
ENSG00000237541.3	HLA-DQA2	chr6_32616036_G_A_b38	rs111875628	chr6:32637540:32641310:clu_32395:ENSG00000237541.3	32637540:32641310:clu_32395	7.3e-13	-0.63	Stomach
ENSG00000196735.11	HLA-DQA1	chr6_32616036_G_A_b38	rs111875628	chr6:32642253:32642610:clu_33140:ENSG00000196735.11	32642253:32642610:clu_33140	2.1e-12	0.46	Artery - Tibial
ENSG00000196735.11	HLA-DQA1	chr6_32616036_G_A_b38	rs111875628	chr6:32642253:32642610:clu_33544:ENSG00000196735.11	32642253:32642610:clu_33544	6.8e-12	0.49	Esophagus - Mucosa
ENSG00000196735.11	HLA-DQA1	chr6_32616036_G_A_b38	rs111875628	chr6:32642784:32642952:clu_36161:ENSG00000196735.11	32642784:32642952:clu_36161	1.7e-11	-0.48	Skin - Not Sun Exposed (Suprapubic)
ENSG00000237541.3	HLA-DQA2	chr6_32616036_G_A_b38	rs111875628	chr6:32637540:32641310:clu_33264:ENSG00000237541.3	32637540:32641310:clu_33264	2.7e-11	-0.77	Prostate
ENSG00000196735.11	HLA-DQA1	chr6_32616036_G_A_b38	rs111875628	chr6:32642253:32642610:clu_33264:ENSG00000196735.11	32642253:32642610:clu_33264	2.9e-11	0.49	Esophagus - Muscularis
ENSG00000196735.11	HLA-DQA1	chr6_32616036_G_A_b38	rs111875628	chr6:32642253:32642610:clu_33264:ENSG00000196735.11	32642253:32642610:clu_33264	2.9e-11	0.49	Esophagus - Muscularis
ENSG00000237541.3	HLA-DQA2	chr6_32616036_G_A_b38	rs111875628	chr6:32637540:32641310:clu_32628:ENSG00000237541.3	32637540:32641310:clu_32628	1e-10	-0.6	Colon - Sigmoid
ENSG00000196126.11	HLA-DRB1	chr6_32616036_G_A_b38	rs111875628	chr6:32584378:32589643:clu_24827:ENSG00000196126.11	32584378:32589643:clu_24827	2.4e-10	-0.94	Brain - Anterior cingulate cortex (BA24)
ENSG00000229391.7	HLA-DRB6	chr6_32616036_G_A_b38	rs111875628	chr6:32584378:32589643:clu_24827:ENSG00000229391.7	32584378:32589643:clu_24827	2.4e-10	-0.94	Brain - Anterior cingulate cortex (BA24)
ENSG00000237541.3	HLA-DQA2	chr6_32616036_G_A_b38	rs111875628	chr6:32637540:32641310:clu_24952:ENSG00000237541.3	32637540:32641310:clu_24952	2.7e-10	-0.75	Liver
ENSG00000196735.11	HLA-DQA1	chr6_32616036_G_A_b38	rs111875628	chr6:32642784:32642952:clu_37175:ENSG00000196735.11	32642784:32642952:clu_37175	6.8e-10	-0.44	Nerve - Tibial
ENSG00000237541.3	HLA-DQA2	chr6_32616036_G_A_b38	rs111875628	chr6:32746072:32746240:clu_36162:ENSG00000237541.3	32746072:32746240:clu_36162	8e-10	0.49	Skin - Not Sun Exposed (Suprapubic)
ENSG00000196735.11	HLA-DQA1	chr6_32616036_G_A_b38	rs111875628	chr6:32637540:32641310:clu_29101:ENSG00000196735.11	32637540:32641310:clu_29101	3.8e-09	-0.53	Pancreas
ENSG00000237541.3	HLA-DQA2	chr6_32616036_G_A_b38	rs111875628	chr6:32637540:32641310:clu_29101:ENSG00000237541.3	32637540:32641310:clu_29101	3.8e-09	-0.53	Pancreas
ENSG00000237541.3	HLA-DQA2	chr6_32616036_G_A_b38	rs111875628	chr6:32637540:32641310:clu_62963:ENSG00000237541.3	32637540:32641310:clu_62963	6.8e-09	-0.58	Testis
ENSG00000237541.3	HLA-DQA2	chr6_32616036_G_A_b38	rs111875628	chr6:32637540:32641310:clu_27432:ENSG00000237541.3	32637540:32641310:clu_27432	6.9e-09	-0.97	Uterus
ENSG00000196126.11	HLA-DRB1	chr6_32616036_G_A_b38	rs111875628	chr6:32517752:32518054:clu_29044:ENSG00000196126.11	32517752:32518054:clu_29044	7.7e-09	-0.38	Whole Blood
ENSG00000198502.5	HLA-DRB5	chr6_32616036_G_A_b38	rs111875628	chr6:32517752:32518054:clu_29044:ENSG00000198502.5	32517752:32518054:clu_29044	7.7e-09	-0.38	Whole Blood
ENSG00000229391.7	HLA-DRB6	chr6_32616036_G_A_b38	rs111875628	chr6:32517752:32518054:clu_29044:ENSG00000229391.7	32517752:32518054:clu_29044	7.7e-09	-0.38	Whole Blood
ENSG00000196126.11	HLA-DRB1	chr6_32616036_G_A_b38	rs111875628	chr6:32517752:32518054:clu_31898:ENSG00000196126.11	32517752:32518054:clu_31898	1.4e-08	-0.35	Muscle - Skeletal
ENSG00000198502.5	HLA-DRB5	chr6_32616036_G_A_b38	rs111875628	chr6:32517752:32518054:clu_31898:ENSG00000198502.5	32517752:32518054:clu_31898	1.4e-08	-0.35	Muscle - Skeletal
ENSG00000198502.5	HLA-DRB5	chr6_32616036_G_A_b38	rs111875628	chr6:32517752:32518054:clu_31898:ENSG00000198502.5	32517752:32518054:clu_31898	1.4e-08	-0.35	Muscle - Skeletal
ENSG00000229391.7	HLA-DRB6	chr6_32616036_G_A_b38	rs111875628	chr6:32517752:32518054:clu_31898:ENSG00000229391.7	32517752:32518054:clu_31898	1.4e-08	-0.35	Muscle - Skeletal
ENSG00000196735.11	HLA-DQA1	chr6_32616036_G_A_b38	rs111875628	chr6:32642253:32642610:clu_31909:ENSG00000196735.11	32642253:32642610:clu_31909	9.2e-08	0.33	Muscle - Skeletal
ENSG00000196126.11	HLA-DRB1	chr6_32616036_G_A_b38	rs111875628	chr6:32517752:32518054:clu_37154:ENSG00000196126.11	32517752:32518054:clu_37154	1.7e-07	-0.38	Nerve - Tibial
ENSG00000198502.5	HLA-DRB5	chr6_32616036_G_A_b38	rs111875628	chr6:32517752:32518054:clu_37154:ENSG00000198502.5	32517752:32518054:clu_37154	1.7e-07	-0.38	Nerve - Tibial
ENSG00000229391.7	HLA-DRB6	chr6_32616036_G_A_b38	rs111875628	chr6:32517752:32518054:clu_37154:ENSG00000229391.7	32517752:32518054:clu_37154	1.7e-07	-0.38	Nerve - Tibial
ENSG00000204267.13	TAP2	chr6_32616036_G_A_b38	rs111875628	chr6:32829034:32829400:clu_33141:ENSG00000204267.13	32829034:32829400:clu_33141	1.8e-07	-0.32	Artery - Tibial
ENSG00000241106.6	HLA-DOB	chr6_32616036_G_A_b38	rs111875628	chr6:32829034:32829400:clu_33141:ENSG00000241106.6	32829034:32829400:clu_33141	1.8e-07	-0.32	Artery - Tibial
ENSG00000196126.11	HLA-DRB1	chr6_32616036_G_A_b38	rs111875628	chr6:32517752:32518054:clu_38503:ENSG00000196126.11	32517752:32518054:clu_38503	2.6e-07	-0.37	Thyroid
ENSG00000198502.5	HLA-DRB5	chr6_32616036_G_A_b38	rs111875628	chr6:32517752:32518054:clu_38503:ENSG00000198502.5	32517752:32518054:clu_38503	2.6e-07	-0.37	Thyroid
ENSG00000229391.7	HLA-DRB6	chr6_32616036_G_A_b38	rs111875628	chr6:32517752:32518054:clu_38503:ENSG00000229391.7	32517752:32518054:clu_38503	2.6e-07	-0.37	Thyroid
ENSG00000196126.11	HLA-DRB1	chr6_32616036_G_A_b38	rs111875628	chr6:32517752:32518054:clu_36988:ENSG00000196126.11	32517752:32518054:clu_36988	3.2e-07	-0.34	Skin - Sun Exposed (Lower leg)
ENSG00000198502.5	HLA-DRB5	chr6_32616036_G_A_b38	rs111875628	chr6:32517752:32518054:clu_36988:ENSG00000198502.5	32517752:32518054:clu_36988	3.2e-07	-0.34	Skin - Sun Exposed (Lower leg)
ENSG00000229391.7	HLA-DRB6	chr6_32616036_G_A_b38	rs111875628	chr6:32517752:32518054:clu_36988:ENSG00000229391.7	32517752:32518054:clu_36988	3.2e-07	-0.34	Skin - Sun Exposed (Lower leg)
ENSG00000196126.11	HLA-DRB1	chr6_32616036_G_A_b38	rs111875628	chr6:32517752:32518054:clu_37867:ENSG00000196126.11	32517752:32518054:clu_37867	4.3e-07	-0.36	Lung
ENSG00000198502.5	HLA-DRB5	chr6_32616036_G_A_b38	rs111875628	chr6:32517752:32518054:clu_37867:ENSG00000198502.5	32517752:32518054:clu_37867	4.3e-07	-0.36	Lung
ENSG00000229391.7	HLA-DRB6	chr6_32616036_G_A_b38	rs111875628	chr6:32517752:32518054:clu_37867:ENSG00000229391.7	32517752:32518054:clu_37867	4.3e-07	-0.36	Lung
ENSG00000196126.11	HLA-DRB1	chr6_32616036_G_A_b38	rs111875628	chr6:32517752:32518054:clu_28642:ENSG00000196126.11	32517752:32518054:clu_28642	6e-07	-0.47	Heart - Left Ventricle
ENSG00000198502.5	HLA-DRB5	chr6_32616036_G_A_b38	rs111875628	chr6:32517752:32518054:clu_28642:ENSG00000198502.5	32517752:32518054:clu_28642	6e-07	-0.47	Heart - Left Ventricle
ENSG00000229391.7	HLA-DRB6	chr6_32616036_G_A_b38	rs111875628	chr6:32517752:32518054:clu_28642:ENSG00000229391.7	32517752:32518054:clu_28642	6e-07	-0.47	Heart - Left Ventricle
ENSG00000196735.11	HLA-DQA1	chr6_32616036_G_A_b38	rs111875628	chr6:32642253:32642610:clu_28650:ENSG00000196735.11	32642253:32642610:clu_28650	7.8e-07	0.44	Heart - Left Ventricle
ENSG00000196735.11	HLA-DQA1	chr6_32616036_G_A_b38	rs111875628	chr6:32642784:32642952:clu_34470:ENSG00000196735.11	32642784:32642952:clu_34470	9.1e-07	-0.54	Pituitary
ENSG00000196735.11	HLA-DQA1	chr6_32616036_G_A_b38	rs111875628	chr6:32637540:32641310:clu_24828:ENSG00000196735.11	32637540:32641310:clu_24828	9.7e-07	-0.66	Brain - Anterior cingulate cortex (BA24)
ENSG00000237541.3	HLA-DQA2	chr6_32616036_G_A_b38	rs111875628	chr6:32637540:32641310:clu_24828:ENSG00000237541.3	32637540:32641310:clu_24828	9.7e-07	-0.66	Brain - Anterior cingulate cortex (BA24)
ENSG00000196126.11	HLA-DRB1	chr6_32616036_G_A_b38	rs111875628	chr6:32517752:32518054:clu_33127:ENSG00000196126.11	32517752:32518054:clu_33127	1.3e-06	-0.34	Artery - Tibial
ENSG00000198502.5	HLA-DRB5	chr6_32616036_G_A_b38	rs111875628	chr6:32517752:32518054:clu_33127:ENSG00000198502.5	32517752:32518054:clu_33127	1.3e-06	-0.34	Artery - Tibial
ENSG00000229391.7	HLA-DRB6	chr6_32616036_G_A_b38	rs111875628	chr6:32517752:32518054:clu_33127:ENSG00000229391.7	32517752:32518054:clu_33127	1.3e-06	-0.34	Artery - Tibial
ENSG00000196735.11	HLA-DQA1	chr6_32616036_G_A_b38	rs111875628	chr6:32642253:32642610:clu_28909:ENSG00000196735.11	32642253:32642610:clu_28909	2.2e-06	0.62	Vagina
ENSG00000196126.11	HLA-DRB1	chr6_32616036_G_A_b38	rs111875628	chr6:32517752:32518054:clu_31906:ENSG00000196126.11	32517752:32518054:clu_31906	2.3e-06	-0.39	Artery - Aorta
ENSG00000198502.5	HLA-DRB5	chr6_32616036_G_A_b38	rs111875628	chr6:32517752:32518054:clu_31906:ENSG00000198502.5	32517752:32518054:clu_31906	2.3e-06	-0.39	Artery - Aorta
ENSG00000229391.7	HLA-DRB6	chr6_32616036_G_A_b38	rs111875628	chr6:32517752:32518054:clu_31906:ENSG00000229391.7	32517752:32518054:clu_31906	2.3e-06	-0.39	Artery - Aorta
ENSG00000237541.3	HLA-DQA2	chr6_32616036_G_A_b38	rs111875628	chr6:32637540:32641310:clu_27399:ENSG00000237541.3	32637540:32641310:clu_27399	3.9e-06	-0.55	Brain - Hypothalamus
ENSG00000196735.11	HLA-DQA1	chr6_32616036_G_A_b38	rs111875628	chr6:32642253:32642610:clu_33265:ENSG00000196735.11	32642253:32642610:clu_33265	4.7e-06	0.52	Prostate
ENSG00000196735.11	HLA-DQA1	chr6_32616036_G_A_b38	rs111875628	chr6:32637540:32641310:clu_24532:ENSG00000196735.11	32637540:32641310:clu_24532	4.8e-06	-0.77	Brain - Spinal cord (cervical c-1)
ENSG00000237541.3	HLA-DQA2	chr6_32616036_G_A_b38	rs111875628	chr6:32637540:32641310:clu_24532:ENSG00000237541.3	32637540:32641310:clu_24532	4.8e-06	-0.77	Brain - Spinal cord (cervical c-1)
ENSG00000196735.11	HLA-DQA1	chr6_32616036_G_A_b38	rs111875628	chr6:32642253:32642610:clu_31696:ENSG00000196735.11	32642253:32642610:clu_31696	4.9e-06	0.39	Heart - Atrial Appendage
ENSG00000204267.13	TAP2	chr6_32616036_G_A_b38	rs111875628	chr6:32829034:32829400:clu_36163:ENSG00000204267.13	32829034:32829400:clu_36163	4.9e-06	-0.33	Skin - Not Sun Exposed (Suprapubic)
ENSG00000241106.6	HLA-DOB	chr6_32616036_G_A_b38	rs111875628	chr6:32829034:32829400:clu_36163:ENSG00000241106.6	32829034:32829400:clu_36163	4.9e-06	-0.33	Skin - Not Sun Exposed (Suprapubic)
ENSG00000196126.11	HLA-DRB1	chr6_32616036_G_A_b38	rs111875628	chr6:32517752:32518054:clu_33254:ENSG00000196126.11	32517752:32518054:clu_33254	5.3e-06	-0.35	Esophagus - Muscularis
ENSG00000198502.5	HLA-DRB5	chr6_32616036_G_A_b38	rs111875628	chr6:32517752:32518054:clu_33254:ENSG00000198502.5	32517752:32518054:clu_33254	5.3e-06	-0.35	Esophagus - Muscularis
ENSG00000229391.7	HLA-DRB6	chr6_32616036_G_A_b38	rs111875628	chr6:32517752:32518054:clu_33254:ENSG00000229391.7	32517752:32518054:clu_33254	5.3e-06	-0.35	Esophagus - Muscularis
ENSG00000196735.11	HLA-DQA1	chr6_32616036_G_A_b38	rs111875628	chr6:32642784:32642952:clu_32629:ENSG00000196735.11	32642784:32642952:clu_32629	7.6e-06	-0.42	Colon - Sigmoid
ENSG00000204267.13	TAP2	chr6_32616036_G_A_b38	rs111875628	chr6:32813833:32814320:clu_37004:ENSG00000204267.13	32813833:32814320:clu_37004	8.1e-06	0.26	Skin - Sun Exposed (Lower leg)
ENSG00000241106.6	HLA-DOB	chr6_32616036_G_A_b38	rs111875628	chr6:32813833:32814320:clu_37004:ENSG00000241106.6	32813833:32814320:clu_37004	8.1e-06	0.26	Skin - Sun Exposed (Lower leg)
ENSG00000196735.11	HLA-DQA1	chr6_32616036_G_A_b38	rs111875628	chr6:32637540:32641310:clu_29142:ENSG00000196735.11	32637540:32641310:clu_29142	8.4e-06	-0.69	Minor Salivary Gland
ENSG00000237541.3	HLA-DQA2	chr6_32616036_G_A_b38	rs111875628	chr6:32637540:32641310:clu_29142:ENSG00000237541.3	32637540:32641310:clu_29142	8.4e-06	-0.69	Minor Salivary Gland
ENSG00000204338.8	CYP21A1P	chr6_32616036_G_A_b38	rs111875628	chr6:32006077:32006366:clu_28794:ENSG00000204338.8	32006077:32006366:clu_28794	9.5e-06	0.53	Adrenal Gland
ENSG00000196735.11	HLA-DQA1	chr6_32616036_G_A_b38	rs111875628	chr6:32642253:32642610:clu_62965:ENSG00000196735.11	32642253:32642610:clu_62965	1.3e-05	0.41	Testis
ENSG00000204287.13	HLA-DRA	chr6_32616036_G_A_b38	rs111875628	chr6:32442693:32443185:clu_33253:ENSG00000204287.13	32442693:32443185:clu_33253	4.1e-05	0.26	Esophagus - Muscularis
ENSG00000241106.6	HLA-DOB	chr6_32616036_G_A_b38	rs111875628	chr6:32829034:32829400:clu_37178:ENSG00000241106.6	32829034:32829400:clu_37178	5.5e-05	-0.29	Nerve - Tibial
